# Supplementary material for: Seasonal and stable heterotrophic guilds drive Arctic benthic microbiome functioning across polar day and night
Source: ISME Commun. 2025 Sep 19;5(1):ycaf161. doi: 10.1093/ismeco/ycaf161 (PMC12503162; doi:10.1093/ismeco/ycaf161)
Supplement: Moncada_et_al-SupplementaryInformation_Tables_ycaf161 [file moncada_et_al-supplementaryinformation_tables_ycaf161.xlsx]

## Sheet: Table S1
Table S1. Environmental parameters at the station across seasons. The average oxygen penetration depths were obtained ex-situ from sediment cores subsampled from the grab and were measured using oxygen microelectrodes as described in Moncada et al. 2024. N.d., not determined
Date	Grab number	Water depth [m]	Salinity [ppm]	Seawater temp. [°C]	Surface sediment temp. [°C]	Average porosity	Oxygen penetration depth [mm]
2021-12-08	01	4.5	35	0.8		0.47	5.9
2021-12-08	02	5.2	35	0.9	-0.5
2021-12-08	03	4.5	35	0.8	0.7
2021-12-08	04	4.5	35	0.8	0.9
2021-12-08	05	4.5	35	0.5
2021-11-12	06	4.4	35	0.4	0.4
2022-04-30	07	4.5	35	0.6	0.5	0.42	7.8
2022-04-30	08	4.5	35	0.8	-0.5
2022-04-30	09	4.5	n.d.	-0.4	-0.2
2022-05-02	11	4.5	36	0	-0.2
2022-05-02	12	4.5	36	0.4	0.8
2022-06-29	13	4.4	34	5.5	5.7	0.38	6.8
2022-06-29	14	3	34	5.4	5.2
2022-06-29	15	4.2	34	5.4	5.3
2022-06-29	16	4.3	n.d.	5.4	5.3
2022-07-02	17	2.7	34	5.6	5.3
2022-07-02	18	2.4	33	5.6	5.5
2023-01-20	19	4.35	35	1.5	1.4	n.d.	10.5
2023-01-20	20	4	n.d.	1.4	1.2
2023-01-20	21	4.6	35	1.4	1.3
2023-01-20	22	n.d.	n.d.	1.5	1.4
2023-01-21	23	n.d.	35	1.35	0.8
2023-01-21	24	6	35	1.3	1.5
2023-01-21	25	4	n.d.	1.1	1.1
2023-01-21	26	4	n.d.	1.2	0.8
2023-01-21	27	5.6	n.d.	1.4	1.4
2023-04-27	28	4	35	0.15	0.1	n.d.	n.d
2023-04-27	29-30	4.37-4.56	35	0.2	0.2
2023-04-27	31	5.3	n.d.	0	0.2
2023-04-27	32	4.8	n.d.	0.1	0.3
2023-04-29	33	2.6	n.d.	-0.1	0
2023-04-29	34	5.2	n.d.	-0.1	-0.1
2023-04-29	35	4	n.d.	-0.1	-0.2
Moncada C, Arnosti C, Brüwer JD, de Beer D, Amann R, Knittel K. Niche separation in bacterial communities and activities in porewater, loosely attached, and firmly attached fractions in permeable surface sediments. ISME J 2024;18(1):wrae159. doi: 10.1093/ismejo/wrae159

## Sheet: Table S2
Table S2. Oligonucleotide probes used for CARD-FISH. All hybridizations were done at 46°C.
Probe	Target taxon	Sequence (5'-3')	Competitor	Competitor sequence (5'-3')	Formamide conc. [%]	Target molecule	Reference
EUB338-I	Bacteria	GCTGCCTCCCGTAGGAGT	n/a	n/a	35	16S rRNA	Amann et al., 1990
EUB338-II		GCAGCCACCCGTAGGTGT	n/a	n/a			Daims et al., 1999
EUB338-III		GCTGCCACCCGTAGGTGT	n/a	n/a			Daims et al., 1999
CF319a	Bacteroidota	TGGTCCGTGTCTCAGTAC	n/a	n/a	35	16S rRNA	Manz et al., 1996
GAM42a	Gammaproteobacteria, except Woeseiaceae	GCCTTCCCACATCGTTT	Bet42a	GCCTTCCCACTTCGTTT	35	23S rRNA	Manz et al., 1992
DSS658	Desulfobacteraceae	TCCACTTCCCTCTCCCAT	n/a	n/a	50	16S rRNA	Manz et al., 1998
EUB338-III	Verrucomicrobiota	GCTGCCACCCGTAGGTGT	EUB338-II	GCAGCCACCCGTAGGTGT	35	16S rRNA	Daims et al., 1999
JTB819	Woeseiaceae	CCGACATCTAGTTCTCAT	cJTB897	TTGAGTTTCACCGTTGCC	20	16S rRNA	Hoffmann et al., 2020
JTB897		TTGAGTTTTACCGTTGCC
PLA46	Planctomycetota except Phycisphaerae	GACTTGCATGCCTAATCC	n/a	n/a	30	16S rRNA	Neef et al., 1998
DELTA495a	Most Desulfobacterota, most Myxococcota, other uncultured clades of former Deltaproteobacteria, most Gemmatimonadota	AGTTAGCCGGTGCTTCCT	n/a	n/a	35	16S rRNA	Lücker et al., 2007
DELTA495b		AGTTAGCCGGCGCTTCCT	n/a	n/a
DELTA495c		AATTAGCCGGTGCTTCCT	n/a	n/a
Amann R.I. et al. Combination of 16S rRNA-targeted oligonucleotide probes with flow cytometry for analyzing mixed microbial populations. Appl. Environ. Microbiol. 56, 1919- 1925 (1990)
Daims H., Brühl A., Amann R., Schleifer K.-H., Wagner M. The domain-specific probe EUB338 is insufficient for the detection of all bacteria: development and evaluation of a more comprehensive probe set. Syst. Appl. Microbiol. 22, 434-444 (1999)
Manz W., Amann R., Ludwig W., Vancanneyt M., Schleifer K.-H. Application of a suite of 16S rRNA-specific oligonucleotide probes designed to investigate bacteria of the phylum cytophaga-flavobacter-bacteroides in the natural environment. Microbiology 142, 1097-1106 (1996).
Manz W., Amann R., Ludwig W., Wagner M., Schleifer K.-H. Phylogenetic oligodeoxynucleotide probes for the major subclasses of Proteobacteria: problems and solutions. Syst. Appl. Microbiol. 15, 593-600 (1992)
Manz W., Eisenbrecher M., Neu T.R., Szewzyk U. Abundance and spatial organization of gram-negative sulfate-reducing bacteria in activated sludge investigated by in situ probing with specific 16S rRNA targeted oligonucleotides. FEMS Microbiol. Ecol. 25, 43-61 (1998)
Hoffmann K., Bienhold C., Buttigieg P. L., Knittel K., Laso-Pérez R., Rapp J. Z., Boetius A., Offre P. Diversity and metabolism of Woeseiales bacteria, global members of marine sediment communities. The ISME Journal. 14, 1042-1056 (2020).
Neef A., Amann R., Schlesner H., Schleifer K.H. Monitoring a widespread bacterial group: in situ detection of planctomycetes with 16S rRNA-targeted probes. Microbiology 144, 3257-3266 (1998).
Lücker S. et al. Improved 16S rRNA-targeted probe set for analysis of sulfate-reducing bacteria by fluorescence in situ hybridization. J. Microbiol. Methods 69, 523-528 (2007)

## Sheet: Table S3
Table S3. Set up and subsampling timepoints for the incubations with fluorescently-labelled laminarin. X marks indicate subsamples taken. Concentrations were adjusted based on estimated cell numbers in each fraction to achieve approximately equal substrate availability per cell. For OSW, a final concentration of 3.5 µM was applied, reflecting typical conditions for pelagic incubations (e.g., Brow…
Date	Fraction	FLA-laminarin final conc. [µM monomer equivalent]	Subsampling timepoints (days)
			0	0.25	0.33	0.5	1	1.5	2	2.5	3	3.5	4	5	6	7	8.5	10	11	11.5	12
2021-12	OSW	3.5	x	x			x		x		x					x					x
	PW	3.5
	LA	3.5
	FA	100
	Bulk	100
2022-04	OSW	3.5	x			x	x	x		x		x		x			x (OSW and PW only)			x (OSW and PW only)
	PW	3.5
	LA	3.5
	FA	100
	Bulk	100
2022-06	OSW	3.5	x	x		x	x		x		x		x			x
	PW	3.5
	LA	3.5
	FA	100
	Bulk	100
2023-01	OSW	3.5	x				x		x		x				x			x
	PW	35
	LA	35
	FA	100
	Bulk	100
2023-04	OSW	3.5	x				x		x		x			x		x			x
	PW	35
	LA	35
	FA	100
	Bulk	100
Brown, S., Lloyd, C. C., Giljan, G., Ghobrial, S., Amann, R. & Arnosti, C. 2024. Pulsed inputs of high molecular weight organic matter shift the mechanisms of substrate utilisation in marine bacterial communities. Environmental Microbiology, 26, e16580
Lloyd, C. C., Balmonte, J. P., Glud, R. N. & Arnosti, C. 2025. Strong effects of increased hydrostatic pressure on polysaccharide-hydrolyzing enzyme activities in coastal seawater and sediments. Journal of Geophysical Research: Biogeosciences, 130, e2024JG008417.

## Sheet: Table S4
Table S4. Results of significance tests (Kruskal-Wallis followed by Dunn's test with Bonferroni correction) in richness and evenness across seasons within one fraction. No statistical test could be done on the surface seawater samples due to limited sample size (n=2) per sampling date. Significant p-values from the post-hoc test (p < 0.05) are in bold font.
Fraction	Metric	Kruskal-Wallis_p_value	Comparison	Z	P.unadj	P.adj
OSW	Observed ASVs	0.00405035	2112 - 2204	1.74413	0.0811359	0.811359
			2112 - 2206	2.60797	0.00910805	0.0910805
			2204 - 2206	0.786284	0.431701	1
			2112 - 2301	-1.00139	0.316639	1
			2204 - 2301	-2.64577	0.00815047	0.0815047
			2206 - 2301	-3.48717	0.000488167	0.00488167
			2112 - 2304	1.1068	0.268382	1
			2204 - 2304	-0.537587	0.590862	1
			2206 - 2304	-1.29628	0.19488	1
			2301 - 2304	2	0.0455003	0.455003
	Simpson's evenness	0.000392134	2112 - 2204	1.56525	0.117525	1
			2112 - 2206	3.04393	0.00233509	0.0233509
			2204 - 2206	1.40908	0.158811	1
			2112 - 2301	0.147573	0.88268	1
			2204 - 2301	-1.32816	0.184126	1
			2206 - 2301	-2.7021	0.00689035	0.0689035
			2112 - 2304	3.62608	0.000287758	0.00287758
			2204 - 2304	2.15035	0.0315276	0.315276
			2206 - 2304	0.912871	0.36131	1
			2301 - 2304	3.3	0.000966848	0.00966848
Bulk	Observed ASVs	0.000156849	2112 - 2204	3.60633	0.000310561	0.00310561
			2112 - 2206	2.71565	0.00661467	0.0661467
			2204 - 2206	-0.759576	0.447508	1
			2112 - 2301	-0.340494	0.733485	1
			2204 - 2301	-3.76165	0.000168795	0.00168795
			2206 - 2301	-2.90037	0.00372718	0.0372718
			2112 - 2304	1.88843	0.0589682	0.589682
			2204 - 2304	-1.76259	0.0779705	0.779705
			2206 - 2304	-0.942149	0.346116	1
			2301 - 2304	2.11545	0.0343919	0.343919
	Simpson's evenness	0.151968	-	-	-	-
			-	-	-	-
			-	-	-	-
			-	-	-	-
			-	-	-	-
			-	-	-	-
			-	-	-	-
			-	-	-	-
			-	-	-	-
			-	-	-	-
FA	Observed ASVs	8.3642e-07	2112 - 2204	4.52633	6.00166e-06	6.00166e-05
			2112 - 2206	4.2342	2.29366e-05	0.000229366
			2204 - 2206	-0.8312	0.405861	1
			2112 - 2301	1.20553	0.228	1
			2204 - 2301	-3.57328	0.00035254	0.0035254
			2206 - 2301	-3.12793	0.0017604	0.017604
			2112 - 2304	3.35581	0.000791333	0.00791333
			2204 - 2304	-1.54715	0.121827	1
			2206 - 2304	-0.816308	0.414324	1
			2301 - 2304	2.24954	0.0244781	0.244781
	Simpson's evenness	0.56811	-	-	-	-
			-	-	-	-
			-	-	-	-
			-	-	-	-
			-	-	-	-
			-	-	-	-
			-	-	-	-
			-	-	-	-
			-	-	-	-
			-	-	-	-
LA	Observed ASVs	7.89333e-06	2112 - 2204	2.71803	0.00656717	0.0656717
			2112 - 2206	2.45998	0.0138947	0.138947
			2204 - 2206	-0.621982	0.533953	1
			2112 - 2301	-1.12054	0.262485	1
			2204 - 2301	-4.30771	1.64953e-05	0.000164953
			2206 - 2301	-4.39739	1.09559e-05	0.000109559
			2112 - 2304	0.695362	0.486828	1
			2204 - 2304	-2.3866	0.0170052	0.170052
			2206 - 2304	-2.08792	0.0368052	0.368052
			2301 - 2304	2.20757	0.0272745	0.272745
	Simpson's evenness	0.0127358	2112 - 2204	2.49615	0.0125549	0.125549
			2112 - 2206	2.63119	0.00850852	0.0850852
			2204 - 2206	-0.199174	0.842127	1
			2112 - 2301	0.922447	0.356295	1
			2204 - 2301	-2.00455	0.0450113	0.450113
			2206 - 2301	-2.15829	0.0309053	0.309053
			2112 - 2304	2.47395	0.0133628	0.133628
			2204 - 2304	-0.356417	0.721528	1
			2206 - 2304	-0.186052	0.852404	1
			2301 - 2304	1.96316	0.0496279	0.496279
PW	Observed ASVs	1.27301e-05	2112 - 2204	0.976733	0.328701	1
			2112 - 2206	0.899151	0.368572	1
			2204 - 2206	-0.261381	0.793799	1
			2112 - 2301	-2.73808	0.00617997	0.0617997
			2204 - 2301	-3.8834	0.000103007	0.00103007
			2206 - 2301	-4.68449	2.80653e-06	2.80653e-05
			2112 - 2304	-1.07627	0.281808	1
			2204 - 2304	-2.15985	0.030784	0.30784
			2206 - 2304	-2.39284	0.0167187	0.167187
			2301 - 2304	1.85779	0.0631984	0.631984
	Simpson's evenness	5.77569e-05	2112 - 2204	1.68948	0.0911268	0.911268
			2112 - 2206	3.5208	0.000430244	0.00430244
			2204 - 2206	1.5134	0.130179	1
			2112 - 2301	0.0731655	0.941674	1
			2204 - 2301	-1.90793	0.0564003	0.564003
			2206 - 2301	-4.39512	1.10711e-05	0.000110711
			2112 - 2304	2.20744	0.0272831	0.272831
			2204 - 2304	0.33313	0.739036	1
			2206 - 2304	-1.34883	0.177392	1
			2301 - 2304	2.62337	0.00870654	0.0870654

## Sheet: Table S5
Table S5. Cell numbers in the bulk sediment and fractions across sampling dates.
Sampling date	Grab	Bulk	FA	LA	PW	Mean bulk	sd bulk	Mean FA	sd FA	Mean LA	sd LA	Mean PW	sd PW
2021-12	01	3.98326e+08	2.44881e+08	2.03035e+07	4.20094e+06	4.03046e+08	2.25367e+07	2.61267e+08	3.17308e+07	1.72465e+07	3.05067e+06	4.85933e+06	2.35637e+06
	02	4.04105e+08	2.75173e+08	1.70755e+07	4.62774e+06
	03	3.82818e+08	2.44826e+08	1.51348e+07	7.41414e+06
	04	3.89361e+08	2.31256e+08	1.34613e+07	6.65465e+06
	06	4.4062e+08	3.10201e+08	2.02572e+07	1.39918e+06
2022-04	07	214000000	162000000	16800000	9780000	327400000	8.80329e+07	259400000	8.70793e+07	22900000	7.00071e+06	8542000	3.48401e+06
	08	388000000	320000000	28200000	7850000
	09	270000000	198000000	17400000	6040000
	11	433000000	374000000	19700000	13900000
	12	332000000	243000000	32400000	5140000
2022-06	13	5.11228e+08	3.21243e+08	4.68196e+07	9.87226e+06	3.89585e+08	1.06726e+08	2.83958e+08	5.18238e+07	2.84379e+07	1.21456e+07	7.91638e+06	3.46447e+06
	14	3.21384e+08	2.52989e+08	2.6237e+07	9.34751e+06
	16	4.98759e+08	3.56143e+08	2.72104e+07	1.14209e+07
	17	3.30325e+08	2.37578e+08	2.91475e+07	6.21831e+06
	18	2.86229e+08	2.51837e+08	1.27753e+07	2.72294e+06
2023-01	19	4.14302e+08	3.84958e+08	1.26091e+07	2.61246e+06	3.33793e+08	9.79708e+07	2.63325e+08	7.64436e+07	2.01085e+07	5.21315e+06	5.72792e+06	2.08687e+06
	20	3.87801e+08	2.73481e+08	1.27565e+07	9.57655e+06
	21	3.08517e+08	2.6956e+08	2.43186e+07	5.41322e+06
	22	1.7767e+08	1.57649e+08	2.27479e+07	3.92861e+06
	23	3.5518e+08	3.15459e+08	2.53871e+07	7.50038e+06
	24	4.60531e+08	3.05566e+08	1.89942e+07	7.09262e+06
	25	3.38664e+08	2.18632e+08	2.39711e+07	5.29419e+06
	26	1.80236e+08	1.4889e+08	1.5714e+07	5.74447e+06
	27	3.81237e+08	2.95726e+08	2.44781e+07	4.38877e+06
2023-04	28	241000000	203000000	33700000	3960000	2.77714e+08	5.31247e+07	205000000	5.12217e+07	31800000	1.55219e+07	8430000	5.11628e+06
	29	305000000	281000000	49400000	8920000
	31	354000000	213000000	51700000	16500000
	32	269000000	186000000	14300000	7470000
	33	201000000	110000000	13300000	3100000
	34	325000000	221000000	36500000	5060000
	35	249000000	221000000	23700000	14000000
Mean polar night		3.58526e+08	2.6259e+08	1.90864e+07	5.41771e+06	total cells in fractions polar night:	2.87094e+08
sd polar night		8.51394e+07	6.25054e+07	4.649e+06	2.13893e+06
mean polar day		3.25231e+08	2.44223e+08	2.81935e+07	8.31188e+06	total cells in fractions polar day:	2.80728e+08
sd polar day		9.01492e+07	6.92059e+07	1.24075e+07	3.99035e+06
fold difference polar day vs polar night		0.907133	0.930054	1.47716	1.53421
precent total polar night			0.914648	0.0664812	0.0188709	PW+LA polar night	0.0853521
percent total polar day			0.869962	0.10043	0.0296083	PW+LA polar day	0.130038

## Sheet: Table S6
Table S6. Relative abundance and taxonomic classification of amplicon sequence variants (ASV) from 16S rRNA data from Isfjorden, Svalbard. Numbers in the header refer to grab numbers.
ASV	01-bulk	01-FA1	01-LA	01-OSW	01-PW	01-SSW	02-bulk	02-FA	02-LA	02-OSW	02-PW	03-bulk	03-FA	03-LA	03-OSW	03-PW	04-bulk	04-bulk	04-FA	04-LA	04-OSW	04-PW	06-bulk	06-OSW	06-SSW	06A-FA	06A-LA	06A-PW	06B-FA	07-bulk	07-FA	07-LA	07-OSW	07-PW	07-SSW	08-bulk	08-FA	08-LA	08-OSW	08-PW	09-bulk	09-FA	09-LA	09-OSW	09-PW	11-bulk	11-FA	11-LA	11-OSW
ASV_1	0.0307213	0.0329555	0.00929869	0.000533431	0.00270616	0.000294449	0.0299459	0.0307448	0.0132467	0.000604673	0.0101801	0.0392646	0.0368782	0.00701837	0.00100677	0.00626884	0.0262945	0.0245506	0.0308109	0.00776422	0.000444593	0.00496397	0.0321295	0.0014414	0.000740087	0.0288086	0.0134518	0.00461615	0.029939	0.03198	0.0359658	0.0133942	0.000298304	0.00912928	0.000541712	0.0294287	0.0345451	0.0117189	0.000967703	0.00820131	0.033823	0.0414229	0.0121971	0.000353187	0.0040333	0.0176583	0.0233126	0.00682971	0.000806929
ASV_3	0.000370555	0.000507277	0.000298299	0.0697508	0.00163196	0.0530821	0.000362876	0.000408181	0.000896057	0.0666231	0.000284189	0.000335022	0.000162459	0.000705195	0.029819	0.00037171	0.000189351	0.000393096	0.000429719	0.000845085	0.0587974	0.00152122	0.000203351	0.0300657	0.0538651	0.000279106	0.000460679	0.00588882	0.000337617	0.000189007	3.27557e-05	0.000253518	0.0790505	0.00127614	0.0615023	0.000143695	0.000233413	0.000439457	0.0518124	0.00098811	0.000310588	0.000140417	0.000637755	0.0500883	0.00622741	0.000228144	0.000180717	0.000170034	0.0332455
ASV_4	0.0119504	0.0122271	0.00579111	0.000423066	0.00437944	0.000152301	0.00870903	0.00937359	0.00845281	7.93014e-05	0.00408014	0.012972	0.0110635	0.00577588	8.30323e-05	0.00632911	0.00785175	0.0062538	0.00953977	0.0102995	0.00047238	0.00560448	0.00650724	0.00115021	0.00033209	0.00760867	0.00693065	0.00351604	0.00814637	0.0133439	0.014478	0.0190138	0.000255689	0.00981643	0.000433369	0.0129613	0.0143549	0.0129493	0.00084674	0.011001	0.0139765	0.0172712	0.0152264	0.000417402	0.000677594	0.00511042	0.00487937	0.00487432	0.00102211
ASV_5	1.15798e-05	5.24769e-05	5.14308e-05	0.00467212	2.06577e-05	0.00213222	8.63991e-05	2.91558e-05	5.97372e-05	0.00323153	8.11968e-05	4.02026e-05	3.24918e-05	3.35807e-05	0.0045045	2.00924e-05	7.57404e-05	0.000142944	0	0.000264089	0.00722463	0.000160128	3.05027e-05	0.00301385	0.00450694	3.64051e-05	9.21357e-05	0.000194137	2.17817e-05	0.000491419	0.000163779	0.000971817	0.0380551	0.00215962	0.069628	0.00025865	0.000116707	0.000380863	0.0480626	0.000955173	0.000341647	0.000163819	0.00123565	0.0768342	0.000903459	0.000501916	0.000225897	0.000651798	0.0326537
ASV_6	0.0115219	0.0102505	0.00388817	0.000294307	0.0013221	6.09205e-05	0.00786231	0.00871758	0.00279271	0.000208166	0.00395835	0.00993005	0.00989375	0.00248497	0.000902977	0.00519389	0.0107173	0.00682557	0.0100984	0.0020599	0.000111148	0.000960769	0.010859	0.000363991	0.000208743	0.00974444	0.00393112	0.00188744	0.0105206	0.00979058	0.0120541	0.00392952	8.52297e-05	0.00284677	7.22282e-05	0.0108633	0.0126918	0.00339847	0.000524172	0.00260202	0.0123925	0.0139012	0.00418527	0.000288971	0.00245225	0.00460851	0.00492455	0.000793493	0.000107591
ASV_7	0.00627627	0.00813392	0.00488593	0.00123241	0.00553627	0.000213222	0.00787959	0.00896541	0.00890084	0.000406419	0.00692203	0.0102651	0.00796049	0.0064475	0.000882219	0.0049126	0.00829357	0.00861237	0.00928194	0.0116727	0.00188952	0.0101681	0.0105946	0.00219851	0.000218231	0.00635876	0.00821032	0.00498285	0.00642562	0.00438497	0.00432376	0.00925339	0.000340919	0.0068715	0.000144456	0.00704104	0.00606874	0.0108985	0.00245958	0.0121208	0.00403764	0.00397847	0.00382653	0.000417402	0.000225865	0.0165176	0.0152706	0.0178819	0.00193663
ASV_8	0.00921755	0.00706689	0.00615112	0.000257519	0.00514378	0.000131994	0.00665273	0.00750762	0.00364397	0.000128865	0.0052169	0.00816113	0.00677454	0.00184694	0.00010379	0.000120555	0.00849554	0.00650395	0.00717631	0.00163735	0.000222296	0.00168135	0.0094355	0.000349431	0.000237207	0.00765721	0.00459655	0.00148838	0.00853844	0.00831632	0.0105146	0.00380276	0	0.00387749	3.61141e-05	0.00865042	0.00881134	0.00251956	8.06419e-05	0.00276671	0.01056	0.0112099	0.00470344	0.000128432	0.00229091	0.00410659	0.00483419	0.00127526	0.000161386
ASV_9	0.00662367	0.00746921	0.00505051	0.000386278	0.00483391	0.000182762	0.00416443	0.00575827	0.00549582	9.91267e-05	0.00391775	0.00657983	0.00607597	0.00507069	0.000425541	0.00558569	0.00456967	0.00428832	0.00593013	0.0106164	0.000416806	0.0072458	0.00283675	0.000946377	0.000218231	0.00464772	0.00860957	0.00322483	0.00447615	0.00706887	0.00592879	0.0120843	0.000127845	0.00922745	0.000180571	0.00796069	0.00793604	0.01292	0.000725777	0.00905767	0.00599435	0.00912708	0.0132733	0.000224755	0.00348477	0.0030115	0.0015361	0.0031173	0.000322772
ASV_12	0.00777007	0.00762664	0.00254068	0.00022073	0.000681706	6.09205e-05	0.00855351	0.0073181	0.00482378	0.000128865	0.00228366	0.0111227	0.00844787	0.00221633	7.26533e-05	0.00283303	0.00711959	0.0072544	0.00678957	0.00301062	0.000138935	0.00188151	0.0113877	0.000509588	0.000199254	0.00768148	0.00375709	0.00117561	0.00756916	0.00657746	0.00635461	0.00426755	4.26148e-05	0.00269952	3.61141e-05	0.0070123	0.00837369	0.00322269	0.000241926	0.00342545	0.00782682	0.0067868	0.00366709	0.000128432	0.00158105	0.00438036	0.00478901	0.00187038	0.000268976
ASV_13	0.00296444	0.0036384	0.00402189	0.00139796	0.00452405	0.000223375	0.0041126	0.00425675	0.0093638	0.0013283	0.00844447	0.00564177	0.00337915	0.0067833	0.00227301	0.00481214	0.0045318	0.00321624	0.00446908	0.0152115	0.00291764	0.0138511	0.00460591	0.00343608	0.000265672	0.00304589	0.00891669	0.00605061	0.00306034	0.00321312	0.0022929	0.011366	0.000468763	0.0117797	0.000433369	0.00821934	0.00318025	0.0152345	0.00278215	0.0171272	0.00204988	0.00156799	0.00422513	0.00044951	0.00035493	0.00757437	0.00528599	0.0133194	0.00398085
ASV_14	0.000115798	0.000122446	0.000102862	0.0190196	0.000103289	0.00824458	0.000224638	0.000102045	0.000403226	0.010666	0.000101496	0.000107207	0.000129967	0.000302226	0.0111678	7.03235e-05	3.78702e-05	7.1472e-05	8.59439e-05	0.000158453	0.0173113	0.000560448	0.000305027	0.00872123	0.0157221	0.000169891	9.21357e-05	0.000830475	4.35635e-05	0.000189007	0.000131023	0.000549288	0.0231399	0.00171788	0.0467678	0.000431084	0.000145883	0.000498052	0.0349986	0.000823425	9.31764e-05	0.000140417	0.000717474	0.0558677	0.00448503	0.000228144	9.03587e-05	0.000396747	0.0262521
ASV_15	2.31597e-05	0	0	0.00456176	0	0.00261958	1.72798e-05	1.45779e-05	5.97372e-05	0.0028152	2.02992e-05	2.68017e-05	0	6.71614e-05	0.00188899	3.01386e-05	1.26234e-05	0.000107208	8.59439e-05	0.000264089	0.00272313	0.000360288	2.03351e-05	0.00164524	0.00321653	2.42701e-05	1.02373e-05	0.000204922	4.35635e-05	0.000226809	0.000262046	0.000929564	0.0277849	0.0019142	0.0483929	0.000344867	0.00017506	0.000673835	0.0432644	0.00121867	0.000652235	0.00042125	0.00155453	0.066656	0.00732447	0.000638803	0.000316256	0.00110522	0.0510517
ASV_16	0.00519935	0.00475791	0.00701516	0.000165548	0.00264419	7.10739e-05	0.00330044	0.0042859	0.00327061	0.000218079	0.00872866	0.00510573	0.00401274	0.00214917	0.000467057	0.00592727	0.00509985	0.0058607	0.00507069	0.000950721	2.7787e-05	0.00160128	0.00615137	0.000538707	0.000322602	0.0054729	0.00569194	0.00145603	0.00554345	0.00646405	0.00622359	0.00283095	8.52297e-05	0.00260135	0.000361141	0.00623635	0.0053685	0.00187502	0.000161284	0.00131748	0.00481411	0.0059209	0.00283004	9.63236e-05	0.00116159	0.00752875	0.00745459	0.00144529	0.000107591
ASV_17	0.00524567	0.00748671	0.00272583	0.000312701	0.00363576	0.000335063	0.0053049	0.0056708	0.00289725	0.000327118	0.00219231	0.00726327	0.00586477	0.00181336	0.00126624	7.03235e-05	0.00535232	0.00421685	0.00640282	0.00290498	0.000666889	0.00196157	0.00460591	0.00115021	0.000521856	0.00462345	0.00269241	0.00179038	0.00534742	0.0050276	0.00527367	0.00291545	0.000127845	0.00230686	0.000541712	0.0042821	0.00440567	0.0020215	0.000806419	0.00250321	0.00795105	0.00809736	0.00438457	6.42158e-05	0.00177465	0.00392407	0.00469865	0.00192706	0.00102211
ASV_18	0.00499091	0.00589491	0.00225267	0.000478249	0.000144604	6.09205e-05	0.00533946	0.00606441	0.00346476	0.000376681	0.00232426	0.00679424	0.00540988	0.00238423	0.000965251	0.00464135	0.00658941	0.00439553	0.00562932	0.00332752	0.00102812	0.00204163	0.00610054	0.0016598	0.000455438	0.00370119	0.00294834	0.00198451	0.00571771	0.00400696	0.00415998	0.00232391	0.000255689	0.0019142	0.000397255	0.00333372	0.00353037	0.00187502	0.000443531	0.00138335	0.00338541	0.00411889	0.0030692	0.000192647	9.67992e-05	0.00465413	0.00768049	0.00323065	0.00134488
ASV_19	0.0074111	0.00655961	0.00580139	9.19709e-05	0.00218972	8.12273e-05	0.00419899	0.00472324	0.00250896	8.9214e-05	0.00420194	0.00485112	0.00540988	0.00258571	8.30323e-05	0.00244123	0.0057184	0.00378801	0.00601607	0.0020599	0.000111148	0.00160128	0.00559216	0.00039311	0.000132836	0.00512099	0.00392089	0.00175802	0.00606622	0.00737129	0.00890956	0.00371826	0.000170459	0.0027486	0.000216685	0.00706978	0.00793604	0.00269534	0.000362889	0.00237146	0.0082927	0.00959513	0.00466358	6.42158e-05	0.00219411	0.00273773	0.00302702	0.000793493	0.000161386
ASV_20	0.000115798	0.000157431	0.000318871	0.021558	0.000309866	0.0314857	0.000172798	0.000247824	0.000134409	0.0254458	0.000152244	0.000187612	0.000178705	0.000268646	0.0179765	0.000110508	0.000164104	3.5736e-05	4.29719e-05	0.000105636	0.0116983	0.000160128	0.000172849	0.00872123	0.0187394	0.000194161	0.000143322	0.000938329	0.000141581	0.000415816	0.000131023	0.000253518	0.0551436	0.000638068	0.0498736	0.000172434	0.000116707	8.78915e-05	0.0293537	0.000197622	9.31764e-05	0.000117014	0.000279018	0.0272275	0.00164559	4.56288e-05	4.51794e-05	0	0.013664
ASV_21	0.00345079	0.00349846	0.00366187	0.000294307	0.00357379	5.07671e-05	0.003767	0.00330918	0.00346476	5.9476e-05	0.00535899	0.00393986	0.00310297	0.00164545	8.30323e-05	0.0019992	0.00271403	0.00414537	0.00283615	0.00285216	0.000111148	0.00132106	0.00460591	0.000232954	0.00011386	0.0025969	0.00268217	0.000895188	0.00318014	0.00332653	0.00402896	0.00249292	8.52297e-05	0.00235594	0.000108342	0.00339119	0.00285931	0.00325198	0.000241926	0.00270083	0.00357176	0.00276153	0.0024713	3.21079e-05	0.000709861	0.00862384	0.00763531	0.0052994	0.000430362
ASV_22	0.00470141	0.00440806	0.00305499	0.00044146	0.00283011	6.09205e-05	0.00471739	0.00513142	0.00486858	0.000287467	0.00440493	0.00562837	0.00411021	0.00298868	0.000477436	0.000773558	0.0043172	0.00582497	0.00429719	0.00375007	0.000222296	0.00364291	0.00641573	0.000276633	7.59064e-05	0.00441715	0.00502651	0.00168252	0.00485733	0.00177667	0.00209637	0.00169012	4.26148e-05	0.00132522	7.22282e-05	0.00382228	0.0035012	0.00257815	0.000322568	0.00230559	0.0014287	0.00194243	0.00187341	9.63236e-05	0.000742127	0.00492791	0.00320773	0.00291892	0.000376567
ASV_23	0.00465509	0.00491534	0.0022321	0.000110365	0.00134275	0.000162455	0.00292029	0.00295931	0.00120968	0.000118952	0.00244605	0.00481091	0.00337915	0.000671614	4.15162e-05	0.000924252	0.00382489	0.00278741	0.00386747	0.00116199	5.55741e-05	0.000360288	0.00363999	0.000218395	7.59064e-05	0.00376186	0.00259004	0.000776548	0.00385537	0.0052544	0.00746831	0.00173237	4.26148e-05	0.00215962	3.61141e-05	0.00500057	0.00615627	0.00228518	0.000201605	0.00164685	0.00779576	0.00891645	0.00310906	6.42158e-05	0.000677594	0.00187078	0.0010843	0.000396747	5.37953e-05
ASV_24	0.00578992	0.00426812	0.00196466	0.000110365	0.00210709	8.12273e-05	0.00445819	0.00377568	0.0016129	0.000118952	0.00286219	0.00493152	0.00469506	0.00134323	8.30323e-05	0.00409885	0.00454442	0.00325197	0.00481286	0.00200708	0.000194509	0.00104083	0.00452456	0.000334872	0.000123348	0.00440502	0.002416	0.00141289	0.0050098	0.00657746	0.00694422	0.00219715	4.26148e-05	0.0019142	0	0.00560409	0.00560191	0.00172853	0.000241926	0.00144923	0.00708141	0.00798034	0.0024713	0.000288971	0.00212958	0.00228144	0.00275594	0.00121858	5.37953e-05
ASV_25	8.10589e-05	0.000104954	0.000113148	0.00772556	4.13155e-05	0.00654895	8.63991e-05	8.74674e-05	7.46714e-05	0.00885201	0.000131945	4.02026e-05	1.62459e-05	0.000201484	0.00714078	5.02311e-05	6.3117e-05	7.1472e-05	0	0.000105636	0.010309	0.000120096	0.000101676	0.00518323	0.00839714	4.85402e-05	2.04746e-05	0.000582411	3.26726e-05	0.000340213	0.000294802	0.000338023	0.0645615	0.000490822	0.0548935	0.00025865	0.00017506	0.000292972	0.0362485	0.000296433	0.000124235	0.000280833	0.000358737	0.0518542	0.00309757	0.000228144	0.000225897	0.000396747	0.0194201
ASV_27	0.00639207	0.00510775	0.00263326	7.35767e-05	0.00409023	8.12273e-05	0.00637625	0.0054084	0.00185185	0.000178428	0.00252725	0.00675404	0.00583228	0.00164545	6.22743e-05	0.00150693	0.00616022	0.00582497	0.00635985	0.00137326	8.33611e-05	0.000760608	0.00774768	0.000276633	0.000161301	0.0073781	0.00240577	0.000841261	0.00802657	0.00548121	0.00560123	0.00130984	0	0.00117797	0	0.00640878	0.00723581	0.00146486	0.000161284	0.00111986	0.00493835	0.00540604	0.00147481	6.42158e-05	0.000742127	0.00260084	0.00365953	0.000708476	5.37953e-05
ASV_28	0.00451614	0.00437308	0.0113662	0.00209694	0.00128078	0.000578745	0.00274749	0.00381941	0.00606332	0.00126882	0.0166758	0.00281418	0.00282679	0.00550724	0.00151534	0.0102773	0.00544068	0.00296609	0.00296506	0.00221835	0.000694676	0.00352282	0.00384334	0.00368359	0.000483903	0.00423513	0.00813865	0.00403374	0.00481377	0.00442277	0.00360313	0.00519711	0.000298304	0.00373024	0.000180571	0.0044258	0.00373461	0.00383793	0.00040321	0.00233853	0.00468988	0.00355722	0.00310906	0.000192647	0.00109706	0.00661617	0.00528599	0.00308896	0.000699338
ASV_29	0.00224649	0.00265883	0.00298299	0.000974892	0.00535036	0.000558438	0.00283389	0.00271149	0.00651135	0.00059476	0.00582587	0.00337702	0.00209572	0.0036603	0.000747291	0.0108499	0.00306748	0.00160812	0.00343776	0.0123594	0.00263977	0.0105284	0.00257239	0.00275177	0.000151813	0.00167464	0.00510841	0.0039906	0.00155739	0.00219249	0.00134299	0.00904213	0.000127845	0.00706783	7.22282e-05	0.00385102	0.00210072	0.0108692	0.00241926	0.0128454	0.00111812	0.00126375	0.00294962	0.000321079	0.000225865	0.00707246	0.00528599	0.0112506	0.00274356
ASV_30	0.000115798	6.99692e-05	0.000288013	0.0082222	0.000309866	0.0109962	0.000138238	0.000160357	0.00020908	0.0115582	0.000182693	9.38061e-05	8.12295e-05	3.35807e-05	0.00922697	0.000130601	0.000100987	0.000214416	0.000171888	0.000580996	0.0083639	0.000560448	5.08378e-05	0.00428054	0.00678413	6.06752e-05	0.000163797	0.00102461	5.44544e-05	7.56029e-05	3.27557e-05	8.45059e-05	0.0249297	0.000588986	0.0169736	0.000143695	2.91766e-05	0.000175783	0.0156042	0.000263496	0.000341647	0.000117014	0.000279018	0.0163429	0.00151652	0.000228144	0.000180717	5.66781e-05	0.0111356
ASV_32	0.00415716	0.00316611	0.00177951	0	0.00045447	6.09205e-05	0.00231549	0.00262402	0.000672043	2.9738e-05	0.00127885	0.00280078	0.00331416	0.000503711	0.000176444	4.01849e-05	0.00304224	0.00164386	0.00300804	0.000580996	5.55741e-05	0.000520416	0.00290792	0.000160156	8.53947e-05	0.00275465	0.00115681	0.000431416	0.00372468	0.00529221	0.00681319	0.0014366	8.52297e-05	0.00107981	0.000252799	0.00385102	0.00528097	0.00123048	0.000241926	0.00102105	0.00795105	0.00821437	0.00219228	3.21079e-05	0.00100026	0.00114072	0.00135538	0.000255051	0.000107591
ASV_33	0.0031613	0.00269381	0.00160464	5.51826e-05	0.00266485	6.09205e-05	0.00380156	0.00384856	0.00173238	8.9214e-05	0.00212127	0.00335022	0.00342788	0.00114174	8.30323e-05	0.000331525	0.00331995	0.00478862	0.00343776	0.00126763	5.55741e-05	0.000640512	0.00470758	0.000174716	5.69298e-05	0.00465985	0.00150488	0.00053927	0.00490089	0.00177667	0.00127747	0.000633794	4.26148e-05	0.000196329	0	0.00304633	0.00373461	0.00128908	0.000120963	0.000724614	0.001584	0.00184882	0.000757334	0	0.000387197	0.00319401	0.00501491	0.0013036	0.000161386
ASV_34	0.00266336	0.00367338	0.00316814	0.000846133	0.000371839	0.000335063	0.00172798	0.00223042	0.00227001	0.00114987	0.00629276	0.0015679	0.00217695	0.00124249	0.000456678	0.00638939	0.00224696	0.00164386	0.00356667	0.00142608	0.00183394	0.00176141	0.00357898	0.00304297	0.00243849	0.00220858	0.00283573	0.00182273	0.00291875	0.00464958	0.00553572	0.00126759	4.26148e-05	0.00147246	0.000433369	0.00310381	0.0036179	0.00143556	0.00084674	0.000856362	0.00642917	0.00641236	0.00255102	0.000128432	0.00112932	0.00173389	0.00225897	0.00136027	0.00215181
ASV_35	0.00471299	0.00274629	0.00124463	3.67884e-05	4.13155e-05	3.04603e-05	0.00483835	0.00437337	0.00101553	4.95633e-05	0.000446583	0.00254617	0.00464633	0.00147755	0.000529331	9.04159e-05	0.00477164	0.00468141	0.00416828	0.00073945	8.33611e-05	0.000560448	0.00490076	0.000174716	7.59064e-05	0.00544863	0.00141275	0.000754977	0.00571771	0.00548121	0.00550296	0.00118308	4.26148e-05	0.000736232	7.22282e-05	0.00393723	0.00496003	0.000703132	8.06419e-05	0.000724614	0.00375811	0.00407208	0.00131537	0	0.000613061	0.00164264	0.00280112	0.000680137	0.000161386
ASV_36	0.00345079	0.00437308	0.0017075	0.000165548	4.13155e-05	2.03068e-05	0.00380156	0.00332376	0.00234468	3.96507e-05	0.00159349	0.0045295	0.00354161	0.00117532	0.000249097	0.00320474	0.00300437	0.00175106	0.00365261	0.00216553	0.000389019	0.0021217	0.00398568	0.000640624	0.00011386	0.00271825	0.00170963	0.00135896	0.00307123	0.00313752	0.00321006	0.00392952	0.000170459	0.00201237	0.000180571	0.00393723	0.00338449	0.0031348	0.000201605	0.00395244	0.00363388	0.00418909	0.00310906	9.63236e-05	0.00100026	0.00164264	0.00185235	0.00090685	0.000322772
ASV_38	0.000428454	0.000244892	0.00182065	0.00211533	0.00198314	0.000720893	0.000431995	0.000379025	0.00294205	0.00262686	0.00159349	0.000442229	0.000373656	0.00419759	0.00477436	0.00087402	0.000580676	0.000464568	0.000343776	0.00406697	0.0105035	0.00448359	0.000132178	0.00720702	0.00234361	0.000194161	0.0014537	0.00438965	0.000163363	0.000680426	0.000327557	0.00291545	0.00136368	0.00353392	0.000397255	0.00025865	0.00026259	0.00137697	0.00387081	0.00220678	0.000745411	0.000397847	0.00546078	0.00192647	0.00035493	0.00073006	0.000451794	0.0024655	0.0105439
ASV_39	0.0011464	0.000804646	0.00293156	0.000367884	0.00173525	0.000213222	0.00089855	0.00055396	0.00170251	0.000455983	0.00104541	0.000710246	0.000861033	0.00319017	0.000311371	0.0019992	0.00124972	0.000786192	0.000859439	0.00327471	0.00141714	0.00388311	0.00125061	0.000669744	0.000360555	0.000873723	0.00118753	0.00180116	0.000435635	0.00136085	0.00104818	0.00477458	0.000255689	0.00593894	0.000108342	0.00178181	0.00172142	0.00917001	0.00084674	0.00777313	0.00332329	0.00145097	0.00522162	0.000899021	0.00609835	0.000593174	0.000451794	0.00119024	0.00172145
ASV_40	0.000636891	0.000822138	0.00120348	9.19709e-05	0.00018592	0	0.000691192	0.000524804	0.00113501	0.000287467	0.000872866	0.000777251	0.000471131	0.00157829	6.22743e-05	5.02311e-05	0.00108561	0.000285888	0.000429719	0.00200708	0.000444593	0.0021217	0.000772735	0.00107741	0.000104371	0.000339781	0.00256956	0.00148838	0.000283163	0.00120965	0.000687871	0.00426755	8.52297e-05	0.00392657	0.000180571	0.000833429	0.000466826	0.00161134	0.000443531	0.00217384	0.00236047	0.00138076	0.00876913	0.000417402	0.000451729	0.000410659	0.000271076	0.000935189	0.00107591
ASV_41	0.000625311	0.000962077	0.00152235	0.00224409	0.00235498	0.00138086	0.00091583	0.000932985	0.00155317	0.00153646	0.00234456	0.00132669	0.000958508	0.00161187	0.00075767	0.0110307	0.00145169	0.000500304	0.00120321	0.000686632	0.00230632	0.00128102	0.00107776	0.00214027	0.00182175	0.000448996	0.00225221	0.00130503	0.000664343	0.000793831	0.000720626	0.000929564	0.00174721	0.000785315	0.00249187	0.000373606	0.000554356	0.000820321	0.0024999	0.000790488	0.000652235	0.00093611	0.00107621	0.00471986	0.00106479	0.00114072	0.00135538	0.00206875	0.00295874
ASV_42	0.0015517	0.00134691	0.00161493	0.000625402	0.000867625	3.04603e-05	0.00108863	0.00100587	0.00388292	0.00085249	0.0039482	0.00202353	0.00105598	0.00228349	0.00135965	4.01849e-05	0.000883638	0.000786192	0.00141807	0.00580996	0.00355674	0.00744596	0.00102692	0.00353799	8.53947e-05	0.000655292	0.00302	0.00344054	0.00062078	0.00132305	0.000491336	0.00684497	0.000213074	0.0063316	0.000144456	0.00252903	0.000816946	0.00594732	0.00116931	0.00533579	0.00102494	0.000608472	0.0026706	0.000224755	0.00187145	0.00323964	0.00266558	0.00801995	0.00193663
ASV_43	0.00071795	0.0004548	0.000174865	0.000423066	0	0	0.000172798	0.000408181	0.0016129	0.000386594	0.00108601	0.000897859	0.000471131	0.00117532	0.000425541	1.00462e-05	0.000151481	0.000214416	0.000429719	0.00158453	0.00108369	0.00244195	3.05027e-05	0.00228586	9.4883e-05	0.00014562	0.00075756	0.00141289	7.62361e-05	0.000718228	0.000131023	0.0043943	0.000383534	0.00534996	0.000216685	0.000459823	0.000525179	0.00222658	0.000887061	0.00253615	0.0014287	0.000655277	0.00530134	0.000417402	0.00371064	0.00155138	0.000542152	0.00286224	0.00392705
ASV_44	0.00248966	0.00274629	0.00247896	0.000110365	2.06577e-05	6.09205e-05	0.00257469	0.00201175	0.00101553	1.98253e-05	0.00209082	0.00317601	0.00238815	0.000873098	6.22743e-05	0.00115531	0.00284026	0.00150091	0.00240643	0.000316907	0	0.000360288	0.00207418	7.27982e-05	2.84649e-05	0.00203869	0.00180176	0.000647124	0.00254846	0.00185227	0.00235841	0.00109858	0	0.000736232	7.22282e-05	0.0022129	0.00280096	0.00120118	4.0321e-05	0.000691677	0.00204988	0.00276153	0.00103635	3.21079e-05	0.000419463	0.000684431	0.000858408	0.000170034	0
ASV_46	0.00167908	0.00239645	0.000339443	0.000147153	0.000268551	0	0.00115775	0.00182224	0.00116487	0.000208166	0.000811968	0.00186272	0.00164084	0.000369388	3.11371e-05	0.00126582	0.00148956	0.00103634	0.00146105	0.000792267	0.000694676	0.00060048	0.00243005	0.00168892	0.00111962	0.00122564	0.00075756	0.000474557	0.00137225	0.00294851	0.0031118	0.00185913	8.52297e-05	0.00112889	0.000433369	0.00140821	0.00227578	0.000527349	0.000201605	0.000592866	0.00298164	0.00388486	0.00203284	0.000256863	0.000193598	0.00127761	0.00135538	0.000850171	0.000645543
ASV_47	0.000162118	0.000157431	0.00117262	0.004433	0.00202446	0.00374661	8.63991e-05	0.000218668	0.00143369	0.00311258	0.00163409	4.02026e-05	0.000113721	0.000839518	0.00320712	0.00201929	0.000100987	0.000142944	4.29719e-05	0.00380288	0.0186729	0.00576461	6.10054e-05	0.00793501	0.0154659	8.49453e-05	0.000993018	0.00459458	7.62361e-05	0.000189007	0.000163779	0.0021549	0.000767067	0.00353392	0.00368364	0.000172434	8.75299e-05	0.00128908	0.00181444	0.00237146	0.000745411	0.000234028	0.00482302	0.00760957	0.00948632	0.000136886	9.03587e-05	0.000708476	0.00333531
ASV_48	0.00325393	0.00327106	0.00155321	3.67884e-05	0.00140473	2.03068e-05	0.00260925	0.00282811	0.00244922	1.98253e-05	0.00163409	0.00318941	0.00235566	0.00144397	0.00010379	0	0.00179252	0.00214416	0.00189077	0.00269371	8.33611e-05	0.00168135	0.00227753	0.000247514	6.64181e-05	0.0021479	0.00306095	0.00116482	0.00175343	0.00185227	0.00209637	0.00228166	8.52297e-05	0.00245411	3.61141e-05	0.00436832	0.00408473	0.005127	0.000201605	0.00441356	0.0035407	0.00245729	0.00374681	9.63236e-05	0.00106479	0.00118635	0.000948767	0.000765154	0.000161386
ASV_49	0.0016096	0.00180171	0.00112119	0.000275913	8.2631e-05	0.000304603	0.00174526	0.00182224	0.00167264	0.000109039	0.00117735	0.00210394	0.00147838	0.00161187	0.000996388	0.00037171	0.00196925	0.000857664	0.00184779	0.00227117	0.000611315	0.00224179	0.00145396	0.000946377	0.000284649	0.00137126	0.00315309	0.00110011	0.00137225	0.00158766	0.00108094	0.00418304	8.52297e-05	0.00142338	7.22282e-05	0.000948385	0.000846122	0.00196291	0.000524172	0.00125161	0.00201882	0.00189562	0.00498246	0.000128432	0.00125839	0.00177952	0.00149092	0.00257885	0.000806929
ASV_51	0.00209595	0.00248391	0.00284927	0.00022073	0.00159065	6.09205e-05	0.00235005	0.00272607	0.00321087	0.000188341	0.00468912	0.00262657	0.00220944	0.00167904	3.11371e-05	0.00282299	0.00201974	0.00435979	0.00184779	0.00179581	2.7787e-05	0.00136109	0.00326379	0.000232954	0.00011386	0.00282746	0.00412563	0.00118639	0.00335439	0.00234369	0.00222739	0.00164786	0.000127845	0.00181604	3.61141e-05	0.00224164	0.00212989	0.00234377	0.000120963	0.00174566	0.00167717	0.00184882	0.00119579	3.21079e-05	0.000645328	0.00547545	0.00623475	0.00444923	0.000537953
ASV_53	6.9479e-05	6.99692e-05	0.000123434	0.00492964	0.000950256	0.00674187	3.45596e-05	4.37337e-05	4.48029e-05	0.00407411	4.05984e-05	1.34009e-05	0.000113721	0	0.00343546	5.02311e-05	5.04936e-05	0	0	0	0.0027787	4.0032e-05	3.05027e-05	0.00132493	0.00415587	3.64051e-05	3.07119e-05	0.00014021	1.08909e-05	0.000340213	9.82672e-05	0.00029577	0.0388221	0.000343575	0.0348862	0.000229911	2.91766e-05	0.000146486	0.0318939	0.000362307	0.00024847	0.000187222	0.000239158	0.0364746	0.00290398	0.00036503	9.03587e-05	0.000141695	0.0208726
ASV_54	3.47395e-05	1.74923e-05	4.11446e-05	0.00353168	4.13155e-05	0.00375676	0	1.45779e-05	2.98686e-05	0.00440123	0.000121795	5.36035e-05	4.87377e-05	3.35807e-05	0.00311371	4.01849e-05	1.26234e-05	0	0	0.000158453	0.00327887	0.000120096	4.06702e-05	0.000727982	0.00217282	2.42701e-05	5.11865e-05	0.000237279	1.08909e-05	0.000189007	0.000360313	0.000464782	0.0527998	0.000588986	0.0387143	0.000201173	0.000233413	0.00020508	0.0308052	0.000395244	0.000155294	0.000187222	0.000518176	0.0477444	0.00329117	0.000410659	0.000135538	0.000170034	0.0170531
ASV_57	0.000521093	0.000402323	0.000987471	0.000772556	0.00192117	2.03068e-05	0.000501115	0.000408181	0.00182198	0.000644324	0.00147169	0.000549436	0.000324918	0.00171262	0.000954872	0.00346594	0.000252468	0.000285888	0.000257832	0.00121481	0.00147271	0.00204163	6.10054e-05	0.00398934	0.000550321	0.000109215	0.00149465	0.00171488	8.7127e-05	0.000907235	0.000589603	0.00633794	0.000553993	0.007166	0.000252799	0.000632257	0.000320943	0.0020215	0.0015322	0.0021409	0.00198776	0.000959513	0.00797194	0.000995344	0.000322664	0.000912575	0.000225897	0.0024655	0.0034429
ASV_58	0.00211911	0.00169675	0.00221152	0.000147153	0.000619732	1.01534e-05	0.00238461	0.00189513	0.00227001	3.96507e-05	0.00359296	0.00168851	0.00155961	0.00110816	0.000280234	4.01849e-05	0.00174203	0.00332345	0.00210563	0.00163735	2.7787e-05	0.000920737	0.00245038	0.000363991	5.69298e-05	0.00226925	0.00290739	0.00056084	0.00144849	0.00128525	0.000851649	0.00114083	8.52297e-05	0.000883479	0.000108342	0.00181055	0.00151719	0.00123048	0.000161284	0.00128454	0.000496941	0.00131055	0.000558036	0	0.000483996	0.00305713	0.00487937	0.00272055	0.000107591
ASV_60	0.00314972	0.00313112	0.000586311	7.35767e-05	4.13155e-05	1.01534e-05	0.00343868	0.00367363	0.00229988	1.98253e-05	0.00113676	0.00499853	0.00393151	0.00110816	2.07581e-05	0.00114527	0.00366078	0	0	0	0	0	0.00309094	0.000378551	0.000123348	0.00368905	0.00191438	0.000690265	0.00335439	0.00192787	0.00239117	0.00122533	0.000213074	0.00112889	0	0.00313254	0.00385132	0.00146486	8.06419e-05	0.0015151	0.001584	0.00196583	0.00111607	9.63236e-05	0.000483996	0.00273773	0.0039306	0.00153031	5.37953e-05
ASV_61	4.63193e-05	3.49846e-05	1.02862e-05	0.00338453	2.06577e-05	0.00276173	3.45596e-05	4.37337e-05	4.48029e-05	0.00227	0.000121795	0	4.87377e-05	0	0.00176444	1.00462e-05	3.78702e-05	0.000250152	0.000128916	0.000316907	0.00361232	0.000160128	1.01676e-05	0.00192187	0.00260928	2.42701e-05	0.00011261	0.000345133	2.17817e-05	3.78015e-05	3.27557e-05	0.000169012	0.00242905	0.000196329	0.00473095	5.74779e-05	2.91766e-05	5.85943e-05	0.00431434	0.000263496	0	7.02083e-05	0.000159439	0.0128753	0.000709861	0.000136886	4.51794e-05	2.8339e-05	0.00554091
ASV_62	0.00165592	0.00202911	0.00254068	0.000128759	0.00287143	3.04603e-05	0.0014515	0.00160357	0.00192652	0.000118952	0.00331892	0.00213074	0.00129967	0.002082	0.000560468	0.00218003	0.001944	0.00121502	0.000988355	0.00105636	0.000194509	0.00144115	0.00162681	0.000859019	7.59064e-05	0.00118923	0.0025798	0.00188744	0.00180788	0.000756029	0.000589603	0.00135209	0.000170459	0.00132522	0.000108342	0.00112082	0.000758593	0.00108399	0.000524172	0.00164685	0.000496941	0.000772291	0.000996492	0.000321079	0.000451729	0.000821318	0.000361435	0.00144529	0.00129109
ASV_63	0.00170224	0.00215155	0.00214981	0.000110365	0.00119815	3.04603e-05	0.00136511	0.0011225	0.00103047	3.96507e-05	0.00172543	0.00179572	0.00112097	0.000805937	5.18952e-05	0.00356641	0.000807897	0.00053604	0.00103133	0.000633814	0	0.000280224	0.0015353	0.000203835	4.74415e-05	0.00127418	0.00198604	0.000690265	0.000882161	0.00234369	0.00271873	0.0021549	4.26148e-05	0.00166879	7.22282e-05	0.00238533	0.00259672	0.00143556	0.000120963	0.0015151	0.00288847	0.00266791	0.0020727	0	0.00119386	0.000821318	0.00067769	0.000651798	0
ASV_64	0.00195699	0.00192415	0.00394989	0.000404672	0.00289208	0.000203068	0.00150334	0.00173477	0.00264337	0.000208166	0.00363356	0.00203693	0.00142964	0.002082	0.000591605	0.000853928	0.00217122	0.00135797	0.0010743	0.00179581	0.000111148	0.00224179	0.0014743	0.00104829	3.79532e-05	0.0016261	0.00340902	0.00172566	0.00138314	0.00120965	0.000949916	0.00207039	0.000127845	0.00314126	0.000108342	0.00175308	0.00119624	0.00331058	0.000241926	0.0032937	0.000714352	0.000491458	0.00119579	0.000288971	0.000580795	0.00232707	0.00072287	0.00260719	0.000806929
ASV_66	0.000555832	0.000629723	0.00203666	0.00141635	8.2631e-05	0.000619359	0.00120959	0.00118081	0.00343489	0.00135804	0.00254755	0.000603039	0.000584852	0.00460056	0.00372608	0.000472172	0.000883638	0.000678984	0.000601607	0.00633814	0.00508503	0.00748599	0.000884578	0.00452805	0.00236259	0.000473267	0.00148441	0.00317091	0.000196036	0.000491419	6.55115e-05	0.00321122	0.000639223	0.00427015	0.000325027	0.000890907	0.000554356	0.00600592	0.00254022	0.00688383	0.00077647	0.000187222	0.0028699	0.00118799	0.00522716	0.000410659	0.000180717	0.00552611	0.00548712
ASV_67	0.000961126	0.00131192	0.00285955	0.000680585	0.00266485	2.03068e-05	0.000829431	0.000918408	0.00519713	0.000247817	0.00244605	0.00120608	0.00107223	0.00224991	0.00190974	0.00121559	0.00186826	0.00125076	0.00111727	0.0105107	0.00147271	0.00920737	0.000152513	0.00225674	0.000104371	0.000364051	0.00251838	0.00188744	0.00037029	0.00196568	0.000786138	0.0115773	0.000255689	0.0085403	0.000252799	0.00364984	0.00105036	0.0113673	0.0017338	0.0119561	0.000683293	0.000561666	0.0026706	0.000128432	0.00177465	0.00342216	0.00411132	0.0072548	0.00199042
ASV_68	0.000231597	0.000419815	0.00101833	0.000202336	0.00109486	0.000162455	0.000120959	4.37337e-05	0.000597372	0.000138777	0.000172543	0.00014741	0.000129967	0.0026193	0.00043592	1.00462e-05	0.000290338	7.1472e-05	0.000343776	0.00073945	8.33611e-05	0.000920737	0.000244021	0.000276633	0.00011386	0.00014562	0.000818984	0.00143446	7.62361e-05	0.00223029	0.00104818	0.00773229	0.000724452	0.00912928	0.000108342	0.00172434	0.000466826	0.00500981	0.00201605	0.00615922	0.00161506	0.000772291	0.0098852	0.000353187	0.00629195	0.000501916	0.000406614	0.00102021	0.000914519
ASV_69	0.00331183	0.002274	0.000421733	0.000165548	0.0016113	7.10739e-05	0.0035078	0.00320714	0.000761649	0.000128865	0.00172543	0.00297499	0.00333041	0.00047013	5.18952e-05	0.00159735	0.00304224	0.00450273	0.00451205	0.000580996	2.7787e-05	0.000800641	0.00326379	0.000145596	7.59064e-05	0.00317938	0.00108515	0.000571626	0.00414942	0.00275951	0.00353762	0.000802806	4.26148e-05	0.000834397	7.22282e-05	0.00367858	0.0044932	0.000937509	0.000161284	0.00105398	0.00217412	0.00264451	0.000478316	6.42158e-05	0.000483996	0.00196204	0.00189753	0.000425086	0
ASV_70	0.00245493	0.00279877	0.00105947	7.35767e-05	0.0014667	8.12273e-05	0.00186622	0.00172019	0.000716846	9.91267e-05	0.00076122	0.00239876	0.00212821	0.000839518	6.22743e-05	5.02311e-05	0.00254993	0.00146518	0.00249237	0.000422543	0	4.0032e-05	0.00197251	0.000218395	0.000151813	0.00163823	0.00091112	0.000431416	0.00261381	0.00400696	0.00347211	0.000887311	8.52297e-05	0.000834397	7.22282e-05	0.00316128	0.00364708	0.000820321	0	0.000461118	0.00468988	0.00622513	0.00139509	3.21079e-05	0.000580795	0.00123198	0.00117466	0.00028339	0.000215181
ASV_71	0.000463193	0.000524769	0.00161493	0.00156351	0.00101223	0.00111688	0.000552954	0.00110792	0.00215054	0.00155629	0.00131945	0.00045563	0.000779803	0.000537291	0.00397517	3.01386e-05	0.000959378	0.000250152	0.000859439	0.00216553	0.00258419	0.00264211	0.00083374	0.00576562	0.00206845	0.000606752	0.00121824	0.00232964	0.000533653	0.00196568	0.00252219	0.0029577	0.000255689	0.00176696	0.000722282	0.00146569	0.000933652	0.0030469	0.000524172	0.00428181	0.00366494	0.00126375	0.00542092	0.00112378	0.00590475	0.000456288	0.00072287	0.00138861	0.00258217
ASV_72	0.00211911	0.00232648	0.00224238	9.19709e-05	0.000475128	0.000182762	0.00210814	0.0016473	0.00218041	0.000237904	0.00151229	0.00349763	0.00155961	0.002082	5.18952e-05	0.00146675	0.00175465	0.00135797	0.00189077	0.00169017	0.000527954	0.0021217	0.00169798	0.000626065	0.000142324	0.00155328	0.00216007	0.00133739	0.00155739	0.00105844	0.000589603	0.0029577	8.52297e-05	0.00157063	0.000216685	0.00252903	0.00227578	0.00500981	0.000241926	0.00477586	0.00077647	0.00119354	0.00139509	0.000288971	0.000548529	0.00109509	0.000542152	0.00161533	0.000806929
ASV_73	0.000196857	0.000349846	0.000730317	0.000367884	0.00227235	8.12273e-05	0.000172798	0.000204091	0.000448029	0.00014869	0.000294339	0.000830854	0.00162459	0.0187716	0.000560468	0.00114527	0.000681663	0.000142944	0.00021486	0.00306343	0.00027787	0.00548439	5.08378e-05	0.000509588	0.000132836	6.06752e-05	0.00037878	0.00515542	5.44544e-05	0.000756029	3.27557e-05	0.00029577	0	0.00103073	0	0.000603518	0.00026259	0.00319339	0.00254022	0.00385363	0	4.68055e-05	0.000279018	0.000160539	0.000903459	0.00123198	0.00149092	0.00555445	0.00602507
ASV_74	0.00191067	0.00153932	0.00172808	0.000239124	0.00138407	3.04603e-05	0.00119231	0.000932985	0.00191159	0.000128865	0.00104541	0.00182252	0.00115346	0.00117532	0.00010379	0.00297368	0.00123709	0.000964872	0.00180482	0.0023768	0.000333444	0.00128102	0.00179966	0.000538707	9.4883e-06	0.000910128	0.00167892	0.000884402	0.000980179	0.00211688	0.00183432	0.00443656	8.52297e-05	0.00309218	7.22282e-05	0.00129325	0.00134213	0.00231448	0.000443531	0.00273377	0.00170823	0.00198923	0.00418527	0.000128432	0.00112932	0.00200767	0.000948767	0.00303228	0.000322772
ASV_75	0.00181803	0.00208158	0.00191323	0.000404672	0.00154933	4.06137e-05	0.00207358	0.00198259	0.00212067	0.000168515	0.00177618	0.00225135	0.00180329	0.000873098	0.000851081	0.00161744	0.00128759	0.00250152	0.00193374	0.00110917	0.00047238	0.000920737	0.00184033	0.000611505	0.000237207	0.00182026	0.00226244	0.000776548	0.0017861	0.00204128	0.00203086	0.00152111	0.000127845	0.000785315	0.000216685	0.00163812	0.00204236	0.00123048	0.000443531	0.00138335	0.00236047	0.00201264	0.000956633	0.000128432	0.000419463	0.00465413	0.00433722	0.00359906	0.000537953
ASV_76	0.00207279	0.00213406	0.00136806	3.67884e-05	0.00159065	1.01534e-05	0.00158974	0.00141406	0.000642174	4.95633e-05	0.00129915	0.00227815	0.00131592	0.000638034	4.15162e-05	0.00263211	0.00214598	0.00100061	0.00201968	0.000158453	5.55741e-05	0.000360288	0.00189117	4.36789e-05	4.74415e-05	0.00206296	0.00114658	0.000388274	0.0020257	0.00226809	0.00314455	0.000591541	4.26148e-05	0.000736232	3.61141e-05	0.0022129	0.00230495	0.000908212	8.06419e-05	0.000592866	0.00335435	0.00294875	0.00103635	0	0.000451729	0.00100383	0.000451794	0.000198373	0
ASV_77	0.00248966	0.00248391	0.00075089	7.35767e-05	0.000950256	5.07671e-05	0.00354236	0.00392145	0.00116487	5.9476e-05	0.00184723	0.00328321	0.00246938	0.000604453	0.000467057	3.01386e-05	0.00236057	0.0040739	0.00317992	0.00073945	2.7787e-05	0.000320256	0.0029791	5.82386e-05	6.64181e-05	0.00371332	0.00133085	0.000377489	0.00350686	0.00166326	0.00186708	0.000507035	4.26148e-05	0.000539904	3.61141e-05	0.00244281	0.00285931	0.00061524	8.06419e-05	0.000790488	0.00121129	0.00189562	0.000837054	0	0.000225865	0.0036503	0.00474383	0.00119024	0.000107591
ASV_78	0.00236229	0.00215155	0.00219095	5.51826e-05	0.000144604	4.06137e-05	0.00231549	0.00275522	0.00164277	1.98253e-05	0.0025983	0.00222455	0.00212821	0.000873098	4.15162e-05	0.000562588	0.001944	0.0040739	0.00279318	0.00100354	0.000111148	0.000880705	0.00398568	0.000160156	7.59064e-05	0.00258476	0.00251838	0.00081969	0.00306034	0.00192787	0.00196534	0.000464782	0	0.000588986	7.22282e-05	0.00284515	0.00280096	0.000761726	8.06419e-05	0.000757551	0.00180141	0.00126375	0.000717474	6.42158e-05	0.000419463	0.00328527	0.00379507	0.00147363	0.000161386
ASV_79	0.00222333	0.00339351	0.00119319	0.000404672	0.00179722	0.000304603	0.00229821	0.00266776	0.00253883	0.000337031	0.00167468	0.00343062	0.00227443	0.00181336	0.000882219	0.00396825	0.00205761	0.0017868	0.00236346	0.00433106	0.000805824	0.00284227	0.0030401	0.00110653	0.000237207	0.00167464	0.00218055	0.00186587	0.00106731	0.00143646	0.00104818	0.0028732	0.000213074	0.0022087	0.000108342	0.00109208	0.00157554	0.00240237	0.000443531	0.00181153	0.00108706	0.000795694	0.00302934	0.000256863	0.000548529	0.00177952	0.000993946	0.00172868	0.000645543
ASV_80	3.47395e-05	0.000122446	6.1717e-05	0.0120666	0.000123946	0.0141133	0.000103679	7.28895e-05	0.000238949	0.0153746	0.000101496	4.02026e-05	0.000113721	0.000235065	0.00483663	6.02773e-05	6.3117e-05	0	8.59439e-05	0.000158453	0.0170057	0.00040032	0.000111843	0.00567826	0.0103897	6.06752e-05	7.16611e-05	0.0015531	4.35635e-05	0	9.82672e-05	4.22529e-05	0.00988664	0.000392657	0.00892019	5.74779e-05	2.91766e-05	8.78915e-05	0.00794323	0.000230559	3.10588e-05	2.34028e-05	0	0.00622893	0.00106479	0	0	5.66781e-05	0.0045726
ASV_81	0.00145906	0.0020466	0.00119319	0.000239124	0.00082631	4.06137e-05	0.0022291	0.00230331	0.0010902	0.000138777	0.00153259	0.00178232	0.00154336	0.000805937	0.000259476	0.00280289	0.00167891	0.00396669	0.00197671	0.000633814	0	0.000880705	0.00159631	0.000232954	9.4883e-05	0.00201442	0.00199627	0.000571626	0.00192768	0.00151206	0.00167054	0.0007183	0	0.000392657	3.61141e-05	0.0020692	0.00160471	0.000761726	0.000120963	0.000559929	0.00139765	0.00114674	0.000837054	3.21079e-05	0.000161332	0.00310276	0.00397578	0.00127526	5.37953e-05
ASV_82	0.00214227	0.00180171	0.00159435	0.000147153	0	0	0.00127871	0.00139948	0.000716846	3.96507e-05	0.00144124	0.00234515	0.00172207	0.000738776	3.11371e-05	0.00160739	0.00238582	0.00114355	0.00124619	0.000528178	0	0.000360288	0.00192167	0.000247514	0.000142324	0.00123777	0.000624475	0.000334347	0.00156829	0.00272171	0.00265321	0.00122533	4.26148e-05	0.000981643	0.000144456	0.00209794	0.00221742	0.00111329	8.06419e-05	0.00065874	0.00419294	0.00383805	0.00155453	0	0.000935725	0.00159701	0.00140056	0.000793493	0
ASV_84	0.00119272	0.000944584	0.00172808	0.00104847	0.00398694	0.000203068	0.00122687	0.000816362	0.00347969	0.000455983	0.00216187	0.00183592	0.000844787	0.0027872	0.000415162	1.00462e-05	0.00152743	0.00071472	0.000816467	0.00501769	0.00177837	0.006245	0.000650724	0.00179084	4.74415e-05	0.000570347	0.00182224	0.00216786	0.000555435	0.00147426	0.000949916	0.00701399	0.000255689	0.00888387	0.000144456	0.00244281	0.000875299	0.00638678	0.00169348	0.00866243	0.000434823	0.000280833	0.00203284	0.000513726	0.00129066	0.0033309	0.00140056	0.00748151	0.00268976
ASV_85	0.00214227	0.00188917	0.00192351	0.000147153	0.000784994	1.01534e-05	0.00133055	0.00150152	0.00144863	2.9738e-05	0.000548079	0.00194313	0.00196575	0.00094026	3.11371e-05	0.00148684	0.0023732	0.000821928	0.0013751	0.00174299	5.55741e-05	0.0010008	0.00134212	0.000189275	4.74415e-05	0.00137126	0.00148441	0.000550055	0.00127423	0.00275951	0.00288251	0.00274644	0	0.00152155	3.61141e-05	0.00252903	0.00271343	0.00222658	0.000161284	0.00164685	0.00217412	0.00365083	0.00342793	6.42158e-05	0.000161332	0.000912575	0.000451794	0.00087851	0.000107591
ASV_86	0.00140116	0.00176672	0.000966899	0.00106686	0.000227235	0.00126918	0.00114047	0.00132659	0.000851254	0.00134812	0.0011672	0.00144729	0.00133216	0.000537291	0.00135965	0.00206952	0.000972001	0.00157238	0.0027502	0.00047536	0.00119484	0.000440352	0.00131162	0.000902698	0.00103422	0.00148047	0.000808747	0.000711836	0.0016663	0.00336433	0.00337384	0.00160561	0.000127845	0.00107981	0.000505598	0.00238533	0.0022466	0.000820321	0.000524172	0.000592866	0.00360282	0.00404868	0.00147481	0.000738481	0.000838926	0.00223581	0.00194271	0.000850171	0.000591748
ASV_87	0.00200331	0.00225651	0.00239668	0.000128759	0.000681706	0.000172608	0.00267837	0.00209922	0.00107527	0.00014869	0.000355236	0.00121948	0.00245313	0.00228349	7.26533e-05	0.00182841	0.00241107	0.00225137	0.00279318	0.000897903	8.33611e-05	0.000680544	0.00146413	0.000145596	3.79532e-05	0.00274252	0.00123871	0.000485343	0.00228708	0.0025327	0.00275148	0.0035915	0.000127845	0.00161971	7.22282e-05	0.00298885	0.00283013	0.00213869	0.000282247	0.0026679	0.00279529	0.00294875	0.002272	3.21079e-05	0.000935725	0.00132323	0.00140056	0.00204041	0.000322772
ASV_88	0.00177172	0.00162678	0.0012652	3.67884e-05	8.2631e-05	5.07671e-05	0.00200446	0.00160357	0.000970729	2.9738e-05	0.000984512	0.00219774	0.00152711	0.000873098	2.07581e-05	0.000492264	0.00176728	0.00164386	0.00193374	0.00169017	5.55741e-05	0.000760608	0.00220636	8.73579e-05	2.84649e-05	0.00222071	0.00143322	0.00067948	0.00265737	0.000869434	0.0011137	0.000676047	0	0.000490822	3.61141e-05	0.00163812	0.00151719	0.000966806	0	0.00125161	0.00149082	0.00121694	0.000837054	0	0.000419463	0.000410659	0.00072287	0.000368408	0.000107591
ASV_89	0.00297602	0.00278128	0.000524594	7.35767e-05	0.000392497	3.04603e-05	0.00283389	0.00307594	0.000552569	9.91267e-06	0.000162394	0.00391306	0.00305423	0.000671614	3.11371e-05	2.00924e-05	0.00289076	0.00250152	0.00391045	0.000528178	0	0.000240192	0.00322312	0.000160156	7.59064e-05	0.0026333	0.000440204	0.000248064	0.00218907	0.00170107	0.00288251	0.000929564	0.000127845	0.000490822	0	0.00224164	0.00341367	0.000791023	0.000161284	0.000559929	0.00304376	0.00219986	0.000876913	3.21079e-05	0.000613061	0.000912575	0.001762	0.000453425	5.37953e-05
ASV_92	9.26387e-05	6.99692e-05	3.08585e-05	0.00377081	0.00115683	0.00665049	1.72798e-05	5.83116e-05	0.000119474	0.00416332	0.000121795	4.02026e-05	1.62459e-05	0.000100742	0.00434882	7.03235e-05	3.78702e-05	3.5736e-05	4.29719e-05	0.000105636	0.00455707	0.00020016	2.03351e-05	0.00232954	0.00309318	4.85402e-05	2.04746e-05	0.00101383	6.53452e-05	0	6.55115e-05	0.000422529	0.00481548	0.000490822	0.0063922	5.74779e-05	0	0.000234377	0.0084674	0.000197622	9.31764e-05	4.68055e-05	0.000279018	0.0130358	0.00435596	9.12575e-05	9.03587e-05	5.66781e-05	0.00753134
ASV_93	0.00167908	0.00108452	9.25754e-05	3.67884e-05	0	3.04603e-05	0.00165886	0.00166188	0.000507766	3.96507e-05	0.00077137	0.00117928	0.00172207	0.000369388	5.18952e-05	2.00924e-05	0.00167891	0.00514598	0.00283615	0.000897903	0	0.000680544	0.00133195	5.82386e-05	4.74415e-05	0.00229352	0.000726848	0.000183352	0.00188412	0.0025705	0.00350486	0.000422529	0	0.000147246	3.61141e-05	0.00278768	0.00414308	0.000791023	0	0.000790488	0.00189459	0.00393166	0.000159439	3.21079e-05	0.000225865	0.00073006	0.000361435	0.000170034	0
ASV_94	3.47395e-05	6.99692e-05	3.08585e-05	0.00682424	2.06577e-05	0.00819381	1.72798e-05	5.83116e-05	0.000134409	0.00715695	3.04488e-05	4.02026e-05	4.87377e-05	0.000100742	0.00394404	3.01386e-05	0.000113611	3.5736e-05	0	0	0.00244526	8.00641e-05	0.000203351	0.00219851	0.00562656	6.06752e-05	5.11865e-05	0.000129425	1.08909e-05	3.78015e-05	0	0	0.00669053	0	0.00520043	8.62168e-05	0	5.85943e-05	0.00330632	0	6.21176e-05	2.34028e-05	7.97194e-05	0.00314657	0.000225865	4.56288e-05	0	0	0.00215181
ASV_95	8.10589e-05	6.99692e-05	9.25754e-05	0.00772556	4.13155e-05	0.00877255	8.63991e-05	0.000102045	0.00010454	0.00972433	0.000202992	6.70044e-05	0.000162459	0.000235065	0.00552165	5.02311e-05	2.52468e-05	3.5736e-05	0.00021486	0.000105636	0.00936423	0.000360288	2.03351e-05	0.00326136	0.00523754	2.42701e-05	4.09492e-05	0.000409845	4.35635e-05	3.78015e-05	9.82672e-05	0.000169012	0.0077559	0.000147246	0.00794511	8.62168e-05	5.83533e-05	0.000117189	0.00701585	0.000131748	6.21176e-05	0.000140417	0.000119579	0.0097929	0.000903459	0.000136886	4.51794e-05	8.50171e-05	0.00387326
ASV_96	0.00154012	0.00167926	0.000504022	0	0	1.01534e-05	0.000829431	0.00083094	0.000238949	9.91267e-06	0.000385685	0.00143389	0.00102349	0.000570872	2.07581e-05	1.00462e-05	0.00122447	0.00071472	0.0013751	0.000633814	0.000111148	0.000320256	0.000803237	8.73579e-05	0	0.000679562	0.000470916	0.00014021	0.000816816	0.00238149	0.00317731	0.00135209	4.26148e-05	0.000834397	0	0.00137947	0.00166307	0.000791023	0.000201605	0.000559929	0.00313694	0.00337	0.00179369	6.42158e-05	0.000645328	0.000456288	0.0010843	0.00031173	0.000215181
ASV_97	0.000254756	0.000157431	0.000514308	0.000110365	0.00105354	1.01534e-05	0.000138238	8.74674e-05	0.000657109	3.96507e-05	0.000243591	0.000134009	8.12295e-05	0.00436549	0.000228339	0.00241109	0.000201974	0	0.000128916	0.00163735	0.000361232	0.00180144	5.08378e-05	0.000262074	0.000132836	4.85402e-05	0.000604001	0.0011109	0.0001198	0.000302412	0.000262046	0.00321122	0.000170459	0.00319034	0.000144456	0.000488562	0.00026259	0.00290042	0.000725777	0.00345838	0.00136659	0.00025743	0.00569994	0.00044951	0.00761487	0.000228144	0.000180717	0.0013036	0.00134488
ASV_98	5.78992e-05	1.74923e-05	4.11446e-05	0.00708176	0.000351182	0.0103666	5.18394e-05	8.74674e-05	8.96057e-05	0.00676044	0.000101496	6.70044e-05	0.000162459	0.000100742	0.00484701	5.02311e-05	3.78702e-05	0	0.000128916	5.28178e-05	0.00594643	0	0.000101676	0.00254794	0.00503829	7.28102e-05	5.11865e-05	0.000237279	2.17817e-05	0.000151206	3.27557e-05	8.45059e-05	0.0210943	0.000343575	0.0131817	0	8.75299e-05	8.78915e-05	0.0111286	0.000296433	0	7.02083e-05	0.000239158	0.0171456	0.00138745	9.12575e-05	0.000225897	2.8339e-05	0.00688579
ASV_99	0.00125062	0.00110202	0.00048345	1.83942e-05	2.06577e-05	0	0.00100223	0.00110792	0.000462963	7.93014e-05	0.000416134	0.000938061	0.00136466	0.000302226	5.18952e-05	3.01386e-05	0.00116135	0.00328771	0.00210563	0.00137326	2.7787e-05	0.00060048	0.00111843	0.000291193	0.000104371	0.00192947	0.000665425	0.000582411	0.00121978	0.00230589	0.00262046	0.000676047	0	0.000490822	7.22282e-05	0.00186803	0.00189648	0.000878915	0.000120963	0.000691677	0.00124235	0.00102972	0.000199298	9.63236e-05	0.000322664	0.000638803	0.0010843	0.00031173	5.37953e-05
ASV_100	5.78992e-05	8.74615e-05	0.000298299	0.00842454	2.06577e-05	0.00770644	5.18394e-05	7.28895e-05	0.000134409	0.00915931	0.000101496	8.04052e-05	3.24918e-05	6.71614e-05	0.00537634	5.02311e-05	3.78702e-05	3.5736e-05	4.29719e-05	5.28178e-05	0.0115316	0.000240192	4.06702e-05	0.00675567	0.00861537	8.49453e-05	0.000102373	0.000517699	6.53452e-05	3.78015e-05	9.82672e-05	0	0.0122731	0.000245411	0.0108704	8.62168e-05	2.91766e-05	0	0.00657232	0	3.10588e-05	7.02083e-05	3.98597e-05	0.00966447	0.000742127	0	0	0	0.00360428
ASV_101	0	0	1.02862e-05	0.000754162	0	0.0016347	1.72798e-05	4.37337e-05	2.98686e-05	0.000753363	3.04488e-05	1.34009e-05	0	0.000167904	0.00132852	0	0	7.1472e-05	0	0.000211271	0.00138935	0.000160128	0	0.000640624	0.000939341	1.2135e-05	2.04746e-05	0.000172566	1.08909e-05	0.000113404	9.82672e-05	0.0007183	0.00741498	0.00068715	0.0115204	0.000114956	0	0.00020508	0.0108867	0.000296433	0.00024847	0.000234028	0.000558036	0.0126505	0.00225865	0.000182515	0.000180717	0.000453425	0.00747754
ASV_102	0.000555832	0.000349846	0.000709745	0.000459855	2.06577e-05	0.000223375	0.000224638	0.000160357	0.00114994	0.000307293	0.00101496	0.00045563	0.000341164	0.00147755	0.000695396	0.00187864	0.000302961	0.000142944	0.000257832	0.00153172	0.000778037	0.00152122	0.000254189	0.00212571	0.000294137	0.000182026	0.000798509	0.0013266	4.35635e-05	0.000604823	0.000163779	0.0014366	0.000213074	0.00161971	0.000144456	0.000143695	5.83533e-05	0.000732429	0.000362889	0.000955173	0.000434823	0.000304236	0.00191327	0.000288971	0.000129066	0.000547545	0.000180717	0.00087851	0.00145247
ASV_103	0.00291812	0.00218654	0.000473163	7.35767e-05	4.13155e-05	1.01534e-05	0.0017971	0.00150152	0.000224014	4.95633e-05	0.000172543	0.00230495	0.00199825	0.00047013	1.0379e-05	2.00924e-05	0.00234795	0.00182254	0.00283615	0.000158453	8.33611e-05	0.000120096	0.00204368	7.27982e-05	1.89766e-05	0.00253622	0.00015356	0.000161781	0.00285341	0.00385575	0.00366864	0.000591541	4.26148e-05	0.000245411	0	0.00385102	0.00335531	0.000292972	0.000161284	0.000461118	0.00385129	0.00503159	0.000837054	3.21079e-05	0.000322664	0.000228144	0.000768049	0.000255051	5.37953e-05
ASV_104	5.78992e-05	0	3.08585e-05	0.00607008	0.00140473	0.00399029	5.18394e-05	0.000160357	8.96057e-05	0.00855463	8.11968e-05	5.36035e-05	1.62459e-05	0.000100742	0.00361191	4.01849e-05	2.52468e-05	0	0	0.000264089	0.00591864	0.00040032	0.000122011	0.00222763	0.00209691	1.2135e-05	4.09492e-05	0.000787334	8.7127e-05	3.78015e-05	0	4.22529e-05	0.00417626	0.000245411	0.0028169	8.62168e-05	0	2.92972e-05	0.00354824	6.5874e-05	0	2.34028e-05	0.000159439	0.00565099	0.000419463	0	4.51794e-05	2.8339e-05	0.0023132
ASV_106	0.00169066	0.00208158	0.000699459	1.83942e-05	6.19732e-05	0	0.0020563	0.00202633	0.000925926	1.98253e-05	0.000710472	0.0015679	0.00193326	0.000100742	1.0379e-05	4.01849e-05	0.000833144	0.00271593	0.00189077	0.00047536	8.33611e-05	0.000440352	0.00189117	7.27982e-05	9.4883e-06	0.00168677	0.000655187	0.000258849	0.00222174	0.00170107	0.00189983	0.000464782	0	0.000441739	0	0.00261524	0.00198401	0.000937509	0.000201605	0.00108692	0.000962823	0.00163819	0.000518176	0	3.22664e-05	0.00447162	0.00483419	0.00138861	0.000268976
ASV_107	0.00206121	0.00125945	0.000596597	7.35767e-05	0.000289208	1.01534e-05	0.00105407	0.000962141	0.000507766	0	0.000568378	0.00107207	0.00108848	0.000705195	1.0379e-05	1.00462e-05	0.000820521	0.000464568	0.00236346	0.00153172	0.000111148	0.000680544	0.00106759	7.27982e-05	8.53947e-05	0.000485402	0.000399255	0.000355918	0.00109998	0.00215468	0.00242392	0.00266193	0.000127845	0.00157063	0.000108342	0.00364984	0.00245084	0.00254885	8.06419e-05	0.00247027	0.00267106	0.00203604	0.00271046	0	0.000967992	0.000456288	0.000180717	0.000368408	0.000268976
ASV_108	0.00209595	0.0015918	0.00181036	1.83942e-05	0	3.04603e-05	0.000967669	0.000932985	0.000552569	0.000109039	0.00108601	0.00167511	0.00100725	0.000436549	2.07581e-05	0.00113522	0.00145169	0.000393096	0.000988355	0.000158453	0	0.000120096	0.000884578	0.000160156	6.64181e-05	0.00131058	0.000788272	0.000345133	0.000860379	0.00238149	0.00216188	0.0007183	0	0.000441739	3.61141e-05	0.00204046	0.00160471	0.00041016	0	0.000395244	0.00267106	0.00266791	0.00131537	3.21079e-05	0.000258131	0.000593174	0.000271076	0.000226712	5.37953e-05
ASV_109	0.0012043	0.00124195	0.000720031	9.19709e-05	0.000144604	2.03068e-05	0.0014515	0.0016473	0.000791517	1.98253e-05	0.000862716	0.00132669	0.00115346	0.00047013	3.11371e-05	0	0.00121185	0.00210842	0.00176185	0.000686632	0	0.000280224	0.0015353	5.82386e-05	1.89766e-05	0.00126204	0.000460679	0.000204922	0.00164452	0.000793831	0.00101543	0.000126759	0	0.000294493	0	0.00112082	0.0012546	0.000439457	4.0321e-05	0.000494055	0.00108706	0.000819097	0.000239158	0	0.000258131	0.00177952	0.00320773	0.000510103	0
ASV_110	0.000254756	0.000122446	0.000308585	0.000183942	0.000330524	1.01534e-05	0.000241917	0.000379025	0.00122461	0.000356856	0.00104541	0.000656643	0.000341164	0.000503711	1.0379e-05	0.00354631	0.000378702	3.5736e-05	0.000558635	0.00110917	0.000111148	0.0011209	0.000244021	0.000378551	9.4883e-06	0.000242701	0.00164821	0.00157467	0.0001198	0.00113404	0.000622359	0.00405628	0.000298304	0.00431923	0.000180571	0.000718473	0.000145883	0.00108399	0.000967703	0.00125161	0.00270212	0.00182542	0.0184152	0.0020549	0.0159396	0.000410659	0.000271076	0.00107688	0.00123729
ASV_112	0.000787429	0.00118948	0.00149149	5.51826e-05	8.2631e-05	1.01534e-05	0.00146878	0.00157441	0.000746714	3.96507e-05	0.00103526	0.000750449	0.00131592	0.000402969	3.11371e-05	2.00924e-05	0.000618546	0.00335918	0.00201968	0.000686632	0.000111148	0.000480384	0.00137262	5.82386e-05	2.84649e-05	0.00231779	0.000941832	0.000506913	0.00174254	0.000793831	0.000949916	0.000422529	0	0.000539904	0	0.0011783	0.00142966	0.000673835	0.000120963	0.000526992	0.000279529	0.000842499	0.000518176	3.21079e-05	0.000193598	0.00328527	0.00600886	0.000850171	5.37953e-05
ASV_113	0.00262862	0.0020466	0.000637742	3.67884e-05	4.13155e-05	3.04603e-05	0.00252285	0.002901	0.000701912	2.9738e-05	0.0013296	0.00258637	0.00246938	6.71614e-05	2.07581e-05	2.00924e-05	0.00208286	0.00278741	0.00201968	0.000264089	5.55741e-05	0.000160128	0.00334513	7.27982e-05	4.74415e-05	0.00276679	0.000962306	0.000226493	0.00265737	0.00230589	0.0025877	0.000507035	0	0.000441739	0	0.00290263	0.00309272	0.000703132	4.0321e-05	0.000362307	0.0019567	0.00203604	0.000358737	0	0.000161332	0.00574922	0.00496973	0.0011619	0.000107591
ASV_114	0.0028718	0.0020466	0.000915468	0	4.13155e-05	1.01534e-05	0.00158974	0.00145779	0.000477897	1.98253e-05	0.000954063	0.00198333	0.0015921	0.00047013	2.07581e-05	3.01386e-05	0.00198187	0.00157238	0.00189077	0.000158453	5.55741e-05	0.000240192	0.00175899	0.000101918	2.84649e-05	0.0016261	0.00075756	0.000194137	0.00191679	0.00230589	0.00268597	0.000845059	0	0.000343575	7.22282e-05	0.00212668	0.0022466	0.000556646	4.0321e-05	0.000526992	0.00341647	0.00313597	0.000717474	0	0.000580795	0.000638803	0.000903587	0.000198373	0
ASV_115	0.00070637	0.000857123	0.00151207	0.000331095	6.19732e-05	1.01534e-05	0.00103679	0.000874674	0.00137395	4.95633e-05	0.00133975	0.000830854	0.00102349	0.000671614	0.000352887	1.00462e-05	0.00063117	0.00110782	0.00120321	0.00163735	2.7787e-05	0.000560448	0.00126078	7.27982e-05	5.69298e-05	0.00128631	0.00121824	0.000301991	0.00100196	0.00120965	0.00193259	0.000887311	0	0.000588986	0	0.000660996	0.00113789	0.00125978	0.000161284	0.000955173	0.000807529	0.00124035	0.000916773	0	0.000580795	0.00159701	0.00293666	0.00138861	0.000161386
ASV_116	0.00216543	0.00183669	0.00188237	0.000459855	8.2631e-05	4.06137e-05	0.00141694	0.00186597	0.00185185	0.000495633	0.00495301	0.00164831	0.00155961	0.000873098	0.00053971	7.03235e-05	0.00169153	0.00182254	0.0013751	0.00047536	0.000527954	0.000880705	0.00253172	0.00139773	0.000759064	0.0016625	0.00272312	0.00152074	0.00194947	0.00154986	0.00134299	0.000929564	8.52297e-05	0.00107981	0.000180571	0.00183929	0.00105036	0.000585943	8.06419e-05	0.000494055	0.00161506	0.00203604	0.00147481	6.42158e-05	0.000548529	0.00228144	0.00189753	0.000963528	0.000699338
ASV_117	4.63193e-05	5.24769e-05	0	0.0012692	0	0.00145194	3.45596e-05	4.37337e-05	1.49343e-05	0.00208166	0.000101496	5.36035e-05	4.87377e-05	0.000134323	0.00179557	2.00924e-05	0.000176728	3.5736e-05	4.29719e-05	0	0.00341781	0.000280224	8.13405e-05	0.00122301	0.00252389	3.64051e-05	7.16611e-05	8.62831e-05	2.17817e-05	0.000113404	0.000163779	0.000169012	0.0152135	0.000343575	0.0151679	2.87389e-05	0.000204236	0.000146486	0.0115318	0.000296433	0.000155294	4.68055e-05	0.000279018	0.0154439	0.00145199	0.000136886	0.00067769	0.000510103	0.00726236
ASV_118	0.00250124	0.00234397	0.000185151	1.83942e-05	0.000309866	3.04603e-05	0.0021427	0.00239078	0.000507766	1.98253e-05	0.000182693	0.00293479	0.00263184	0.000100742	1.0379e-05	2.00924e-05	0.00160317	0.0022871	0.00300804	0.00047536	0	0.000280224	0.00195217	4.36789e-05	3.79532e-05	0.00179599	0.00037878	0.000237279	0.00193858	0.00211688	0.00245668	0.000760553	8.52297e-05	0.000588986	7.22282e-05	0.00212668	0.00332614	0.000527349	8.06419e-05	0.000592866	0.00254682	0.00243389	0.000677615	6.42158e-05	0.000483996	0.000821318	0.000813229	0.00031173	0.000161386
ASV_119	0.000995866	0.000822138	0.000421733	1.83942e-05	4.13155e-05	2.03068e-05	0.00164158	0.00157441	0.000537634	1.98253e-05	0.000629276	0.0015679	0.00125093	0.000268646	1.0379e-05	4.01849e-05	0.000959378	0.00368081	0.00176185	0.000316907	0	0.000280224	0.00175899	7.27982e-05	9.4883e-06	0.0016261	0.000593763	0.000183352	0.0021455	0.000529221	0.000262046	0.000169012	0	0	0	0.000890907	0.000933652	0.000117189	0	0.000362307	0.000434823	0.00025743	0.000159439	0	9.67992e-05	0.00187078	0.00171682	0.000255051	5.37953e-05
ASV_120	4.63193e-05	3.49846e-05	6.1717e-05	0.00691621	8.2631e-05	0.0097879	0.000103679	8.74674e-05	0.000149343	0.00819778	7.10472e-05	4.02026e-05	4.87377e-05	0.000100742	0.00487815	0.00105485	3.78702e-05	3.5736e-05	0	0.000158453	0.00602979	8.00641e-05	4.06702e-05	0.00235866	0.0048675	6.06752e-05	9.21357e-05	0.000452986	9.80179e-05	0	3.27557e-05	4.22529e-05	0.0139351	0.000245411	0.0104731	0	2.91766e-05	0.000146486	0.00834644	6.5874e-05	0.00024847	2.34028e-05	3.98597e-05	0.00918285	0.000967992	4.56288e-05	0	2.8339e-05	0.00398085
ASV_121	0.000347395	0.000314861	0.0019338	0.00816702	0.00522641	0.0117475	0.000293757	0.000174935	0.00167264	0.00808874	0.00482106	0.000201013	9.74754e-05	0.00161187	0.010815	0.00216998	0.000391325	7.1472e-05	8.59439e-05	0.00110917	0.00394576	0.00156125	0.000244021	0.00457173	0.00531345	0.00014562	0.0021396	0.00424944	0.0001198	0.000226809	0	0.000211265	0.000511378	0.000294493	0.000902853	8.62168e-05	8.75299e-05	0.00020508	0.00145155	0.000197622	0	7.02083e-05	0.000318878	0.00179804	0.00196825	0.000319401	4.51794e-05	0.000170034	0.00123729
ASV_122	0.000254756	0.000262385	0.000596597	0.000312701	0.00266485	0.000192915	0.000259197	0.000174935	0.000925926	0.000267642	0.000608976	0.000522634	0.000324918	0.00164545	0.00021796	1.00462e-05	0.000302961	0.000142944	0.00021486	0.00132045	0.000889185	0.00152122	6.10054e-05	0.00142685	0.000218231	4.85402e-05	0.000573289	0.000657909	0.000228708	0.000189007	0.000163779	0.00177462	4.26148e-05	0.00122705	3.61141e-05	0.000201173	0.000233413	0.000908212	0.00040321	0.000790488	0.000155294	0.000234028	0.00191327	0.000481618	0.000774393	0.00073006	0.000813229	0.00150197	0.00188283
ASV_123	0.000567412	0.0009096	0.000318871	1.83942e-05	0	1.01534e-05	0.000397436	0.000204091	0.00020908	0	0.000111646	0.000469031	0.00035741	6.71614e-05	1.0379e-05	1.00462e-05	0.000454442	0.00142944	0.00236346	0.00073945	0	0.00040032	0.000508378	7.27982e-05	1.89766e-05	0.000351916	0.000255933	0.000118639	0.000533653	0.00291071	0.00334109	0.00118308	0	0.000638068	7.22282e-05	0.00166686	0.00102118	0.00125978	8.06419e-05	0.000559929	0.00183247	0.000748888	0.00107621	0	0.000419463	0.000775689	0.00103913	0.000255051	5.37953e-05
ASV_124	1.15798e-05	3.49846e-05	0	0.00312701	4.13155e-05	0.00190884	1.72798e-05	1.45779e-05	5.97372e-05	0.00131839	2.02992e-05	1.34009e-05	3.24918e-05	6.71614e-05	0.0024287	1.00462e-05	0	3.5736e-05	0	0	0.000833611	4.0032e-05	0	0.000698863	0.00188817	1.2135e-05	0	7.54977e-05	2.17817e-05	7.56029e-05	3.27557e-05	8.45059e-05	0.00988664	0.000490822	0.016468	0.000201173	5.83533e-05	0.000117189	0.010806	9.8811e-05	0	9.3611e-05	0.000478316	0.0133569	6.45328e-05	0	9.03587e-05	5.66781e-05	0.00580989
ASV_126	0.0016096	0.00166177	0.00192351	0.000496643	0.00198314	0.000203068	0.00088127	0.00134117	0.0010902	7.93014e-05	0.00149199	0.0015679	0.00157585	0.000772356	3.11371e-05	0.00177818	0.00175465	0.000929136	0.000945383	0.000686632	8.33611e-05	0.000680544	0.00241988	0.000596945	0.000218231	0.00101934	0.00156631	0.000647124	0.00140492	0.00196568	0.00232566	0.000802806	8.52297e-05	0.00103073	0.000180571	0.00186803	0.00157554	0.0010547	8.06419e-05	0.000955173	0.00298164	0.00311257	0.00195312	9.63236e-05	0.00080666	0.000775689	0.000587332	0.00102021	0.000215181
ASV_128	0.000984286	0.00108452	0.00188237	7.35767e-05	0.00313998	5.07671e-05	0.00114047	0.000787206	0.00149343	4.95633e-05	0.00166454	0.00121948	0.000991	0.000772356	6.22743e-05	2.00924e-05	0.000542806	0.00196548	0.00163293	0.00047536	2.7787e-05	0.000760608	0.00171832	0.000160156	3.79532e-05	0.000958668	0.00168915	0.000366703	0.00164452	0.00136085	0.00131023	0.000760553	0	0.000441739	3.61141e-05	0.000862168	0.00105036	0.000996103	0	0.000724614	0.00077647	0.00124035	0.000757334	0	0.000613061	0.000866947	0.00347881	0.00138861	0.000161386
ASV_129	0.00113482	0.000944584	0.00119319	0.000110365	0	0.000233529	0.00088127	0.000758051	0.000612306	0.000109039	0.000740921	0.00134009	0.00103974	0.000671614	2.07581e-05	0.00205947	0.000378702	0.00071472	0.000816467	0.000528178	8.33611e-05	0.000560448	0.000732064	0.000262074	9.4883e-05	0.00101934	0.00075756	0.000226493	0.000392071	0.00294851	0.00196534	0.00105632	0	0.00112889	0.000180571	0.00129325	0.00154636	0.000468755	0.000161284	0.000592866	0.00236047	0.00315937	0.00143495	0	0.000580795	0.000410659	0.00067769	0.00031173	0.000161386
ASV_130	0.00162118	0.00185418	0.000339443	0.000128759	8.2631e-05	2.03068e-05	0.00134783	0.00161815	0.00103047	7.93014e-05	0.000466882	0.00222455	0.00126718	0.00047013	3.11371e-05	1.00462e-05	0.0017799	0.00107208	0.00167591	0.000580996	0.000416806	0.000360288	0.00193184	0.000451349	0.000483903	0.000837318	0.000563052	0.000571626	0.00135047	0.00151206	0.00134299	0.000549288	0	0.000392657	7.22282e-05	0.00109208	0.00160471	0.000585943	0.000161284	0.00032937	0.00254682	0.00182542	0.00135523	3.21079e-05	3.22664e-05	0.000638803	0.00072287	0.000368408	0.000591748
ASV_131	0.00157486	0.00150434	0.000678887	1.83942e-05	0.00130144	2.03068e-05	0.00119231	0.00126828	0.00149343	5.9476e-05	0.000629276	0.00178232	0.000877278	0.00107458	5.18952e-05	0	0.000921508	0.000964872	0.00120321	0.00116199	8.33611e-05	0.00116093	0.00117944	0.000218395	9.4883e-06	0.000982938	0.00167892	0.00110011	0.0013069	0.00147426	0.00157228	0.00219715	8.52297e-05	0.00196329	0.000144456	0.00218416	0.00169224	0.00181642	0.000362889	0.00250321	0.00189459	0.00175521	0.00175383	6.42158e-05	0.000129066	0.000866947	0.000542152	0.00110522	0.000215181
ASV_132	0.000451614	0.000594738	0.000452591	1.83942e-05	0	1.01534e-05	0.000311037	0.000262402	0.000268817	2.9738e-05	0.000142094	0.000361824	0.000422393	0.000369388	0.000238718	0.00152702	0.000227221	0.000214416	0.000558635	0.00163735	8.33611e-05	0.000560448	0.000386367	7.27982e-05	2.84649e-05	0.000533942	0.000501628	0.000161781	0.000326726	0.00132305	0.00117921	0.00266193	0	0.0019142	3.61141e-05	0.000201173	0.000846122	0.00128908	0.000161284	0.000757551	0.00170823	0.00138076	0.00235172	3.21079e-05	0.000903459	0.000501916	0.000180717	0.000453425	0.000215181
ASV_133	3.47395e-05	3.49846e-05	1.02862e-05	0.00962016	0	0.0059296	3.45596e-05	4.37337e-05	0.000164277	0.0082969	1.01496e-05	5.36035e-05	6.49836e-05	0.000167904	0.00385062	4.01849e-05	2.52468e-05	0	0	0	0.0072802	0.000160128	1.01676e-05	0.00457173	0.00789426	3.64051e-05	2.04746e-05	0.000830475	3.26726e-05	3.78015e-05	0	4.22529e-05	0.0097588	0.000196329	0.00899242	2.87389e-05	2.91766e-05	0	0.0074997	0.000164685	3.10588e-05	4.68055e-05	7.97194e-05	0.00680687	0.00109706	0	0	2.8339e-05	0.00527194
ASV_134	0.000312656	0.000419815	0.000164579	0	0	1.01534e-05	0.000431995	0.000568538	7.46714e-05	9.91267e-06	0.000142094	5.36035e-05	0.000682328	0.000201484	0	3.01386e-05	0.000454442	0.00114355	0.000902411	0.00047536	0	8.00641e-05	0.000518546	2.91193e-05	9.4883e-06	0.000982938	8.18984e-05	6.47124e-05	0.00111087	0.000491419	0.00108094	0.000169012	0	4.90822e-05	0	0.000172434	0.000379296	0.000146486	0	0.000197622	0.00024847	0.000280833	3.98597e-05	0	0.000129066	0.000547545	0.00239451	0.000113356	0
ASV_135	0.00167908	0.00134691	0.000504022	0.000202336	0	2.03068e-05	0.00364604	0.00279896	0.000403226	5.9476e-05	0.000213142	0.00162151	0.00250187	0.000570872	6.22743e-05	0	0.00190613	0.00371654	0.0024494	0.000316907	0.000250083	0.000240192	0.0022572	0.000247514	9.4883e-06	0.0030823	0.000348068	0.00028042	0.00339795	0.00143646	0.000949916	0.000169012	4.26148e-05	0.000147246	0	0.00146569	0.00163389	0.000117189	0.000120963	0.000230559	0.000807529	0.00109993	0.000239158	0	0.000258131	0.00173389	0.001762	0.000255051	0.000161386
ASV_136	0.00257072	0.00120697	3.08585e-05	9.19709e-05	0	2.03068e-05	0.00127871	0.00107876	0.00010454	9.91267e-06	3.04488e-05	0.00109887	0.00110472	0.000268646	2.07581e-05	1.00462e-05	0.00146431	0.00107208	0.00189077	5.28178e-05	0	8.00641e-05	0.00132178	1.45596e-05	9.4883e-06	0.00148047	4.09492e-05	7.54977e-05	0.00165541	0.00347773	0.00373415	0.000126759	0	0.000539904	7.22282e-05	0.00235659	0.00268425	0.000146486	4.0321e-05	0.000164685	0.00425505	0.00500819	0.000358737	0	0.000161332	0.000228144	0.00067769	8.50171e-05	5.37953e-05
ASV_137	0.000231597	0.000349846	0.000709745	5.51826e-05	0.000330524	0.000192915	0.000328316	0.000597694	0.00143369	3.96507e-05	0.00107586	6.70044e-05	0.000389902	0.000805937	0.000290613	0.00181836	0.000189351	0.000500304	0.000386747	0.00369725	5.55741e-05	0.0052442	0.000172849	0.000145596	9.4883e-06	0.000400456	0.000255933	0.00124032	0.00050098	0.000718228	0.000327557	0.00274644	0.000170459	0.00638068	3.61141e-05	0.000287389	0.00128377	0.00990244	4.0321e-05	0.0154804	0.0014287	0.000234028	0.00239158	3.21079e-05	0.0154879	0.000182515	0.000180717	0.00189872	0.000161386
ASV_138	0.001378	0.000699692	0.00208809	1.83942e-05	0.000371839	0	0.00138238	0.00161815	0.000492832	9.91267e-05	0.000537929	0.000804052	0.00136466	0.000772356	2.07581e-05	1.00462e-05	0.00126234	0.00300182	0.00236346	0.00100354	0	0.00040032	0.00204368	8.73579e-05	3.79532e-05	0.00200228	0.00075756	0.000582411	0.00210194	0.00147426	0.00242392	0.0007183	4.26148e-05	0.000441739	3.61141e-05	0.00198299	0.00460991	0.000820321	4.0321e-05	0.00105398	0.00121129	0.00212965	0.000677615	0	0.000387197	0.00036503	0.000542152	0.000141695	5.37953e-05
ASV_139	0.00189909	0.00211657	0.000545167	7.35767e-05	0	4.06137e-05	0.00248829	0.00209922	0.00083632	2.9738e-05	0.00163409	0.00218434	0.00199825	0.000705195	0.000228339	4.01849e-05	0.00220909	0.00253725	0.00180482	0.000369725	0	0.000240192	0.00261306	8.73579e-05	3.79532e-05	0.00231779	0.00121824	0.000366703	0.0026247	0.00109624	0.00153952	0.000591541	4.26148e-05	0.000392657	0	0.00195425	0.00239248	0.000673835	8.06419e-05	0.000526992	0.00145976	0.00159139	0.000398597	6.42158e-05	0.000258131	0.00146012	0.0010843	0.000510103	0
ASV_140	0.00283706	0.00255388	0.000709745	9.19709e-05	4.13155e-05	0.000101534	0.00236733	0.00271149	0.000776583	3.96507e-05	0.00125855	0.00266677	0.00199825	0.000302226	0.000124549	0.00114527	0.00242369	0.00328771	0.00253534	0.000369725	8.33611e-05	0.00060048	0.00284692	0.000116477	1.89766e-05	0.00251195	0.000675662	0.000194137	0.00210194	0.00132305	0.00176881	0.000507035	0	0.000294493	0	0.0022129	0.00297602	0.000585943	8.06419e-05	0.000395244	0.001056	0.00133396	7.97194e-05	9.63236e-05	6.45328e-05	0.00488228	0.00474383	0.000850171	0.000107591
ASV_141	2.31597e-05	3.49846e-05	1.02862e-05	0.00182102	0	0.00250789	0	5.83116e-05	2.98686e-05	0.00142742	0	4.02026e-05	3.24918e-05	0.000100742	0.00134928	1.00462e-05	0	7.1472e-05	4.29719e-05	5.28178e-05	0.0012782	0.000120096	1.01676e-05	0.000902698	0.00159403	1.2135e-05	2.04746e-05	0.000150995	1.08909e-05	7.56029e-05	0	0.000422529	0.0066053	0.000736232	0.00949801	0.000201173	0	0.000292972	0.00878997	0.000131748	6.21176e-05	7.02083e-05	0.000757334	0.0150265	6.45328e-05	9.12575e-05	9.03587e-05	0.000198373	0.00624025
ASV_142	0.000289496	0.000402323	0.00233496	0.000110365	0.00173525	2.03068e-05	0.000604793	0.000758051	0.00168757	9.91267e-06	0.00167468	0.000375224	0.000731065	0.000873098	0.000259476	0.000673096	0.000479689	0.00142944	0.000730523	0.00179581	2.7787e-05	0.00152122	0.000477875	0.000116477	0	0.000752372	0.001812	0.000442201	0.00087127	0.000718228	0.000753382	0.00156336	4.26148e-05	0.00196329	3.61141e-05	0.000459823	0.000525179	0.00137697	0.000120963	0.00164685	0.00102494	0.000889305	0.00107621	0	0.00112932	0.000684431	0.000406614	0.001672	0.000215181
ASV_143	0.000868488	0.00106703	0.000781748	0.000183942	0.000351182	0	0.000984949	0.000991297	0.00198626	0.000109039	0.00162394	0.00140709	0.00103974	0.00110816	0.000778428	0.00163753	0.00132546	0.0008934	0.00133213	0.00264089	0.00141714	0.00332266	0.000742232	0.000771661	6.64181e-05	0.000776642	0.00165844	0.000927544	0.000762361	0.00128525	0.000720626	0.00329573	4.26148e-05	0.00269952	7.22282e-05	0.00146569	0.00105036	0.0030762	0.000564493	0.00332664	0.000900705	0.000468055	0.00139509	0.000192647	0.00112932	0.00196204	0.00194271	0.00303228	0.0011835
ASV_144	0.000324235	0.000279877	0.00118291	0.0012692	0.00208643	0.0010255	0.000414715	0.000641427	0.000925926	0.000565022	0.00077137	0.000335022	0.000471131	0.00047013	0.00138041	3.01386e-05	0.000643793	0.000393096	0.000730523	0.00158453	0.00136156	0.00124099	0.000488043	0.00283913	0.00101525	0.000376186	0.000798509	0.00141289	0.000326726	0.000945037	0.00127747	0.00185913	0	0.0013743	0.000144456	0.00054604	0.000525179	0.00166994	0.000282247	0.00181153	0.00260894	0.000725486	0.002272	0.000321079	0.00332344	0.000273773	0.000496973	0.00107688	0.000806929
ASV_145	0.00113482	0.00127694	0.00108005	1.83942e-05	0	0	0.000622073	0.000699739	0.000716846	0.000178428	0.000710472	0.00109887	0.000812295	0.000268646	0	2.00924e-05	0.00123709	0.000285888	0.000859439	0.000369725	2.7787e-05	0.000280224	0.000671059	8.73579e-05	6.64181e-05	0.000764507	0.000706374	0.000312776	0.000795034	0.00238149	0.0022929	0.00105632	4.26148e-05	0.00117797	3.61141e-05	0.000833429	0.00131295	0.000849618	8.06419e-05	0.000625803	0.00323011	0.0025041	0.00171397	0.000128432	0.000548529	0.000273773	0.000225897	0.000255051	0.000161386
ASV_146	0.00127378	0.00155682	0.000781748	0.000128759	2.06577e-05	4.06137e-05	0.00174526	0.00179308	0.000582437	0.000118952	0.000801819	0.00135349	0.00134841	0.000335807	4.15162e-05	0.00201929	0.00128759	0.00339492	0.00223454	0.000369725	0.000111148	0.000240192	0.00197251	0.000116477	2.84649e-05	0.00146834	0.00075756	0.000269635	0.00217817	0.00154986	0.00163779	0.000169012	0.000127845	0.000539904	3.61141e-05	0.00123577	0.00128377	0.000527349	0.000120963	0.000428181	0.00177035	0.00102972	0.000478316	0	0.000193598	0.00305713	0.00316256	0.00102021	0.000161386
ASV_147	0.00074111	0.000822138	0.00269497	0.000257519	0.00316063	2.03068e-05	0.00115775	0.00109334	0.00216547	0.000138777	0.00220246	0.00101847	0.000877278	0.00134323	2.07581e-05	0.00215994	0.000908884	0.00150091	0.000988355	0.00253526	0.000166722	0.00160128	0.00155564	0.000276633	3.79532e-05	0.000715967	0.00268217	0.00105697	0.000914833	0.000718228	0.000393069	0.00122533	4.26148e-05	0.00117797	3.61141e-05	0.000890907	0.000729416	0.00140626	0.000241926	0.00154804	0.000310588	0.000468055	0.00103635	3.21079e-05	0.000516262	0.00273773	0.00221379	0.00470428	0.000161386
ASV_148	0.00144748	0.00190666	0.00136806	0	0.000289208	2.03068e-05	0.00150334	0.00115165	0.000403226	1.98253e-05	0.000822118	0.00176892	0.00131592	0.000705195	2.07581e-05	0.00242114	0.0014012	0.00150091	0.00184779	0.000422543	0	0.000240192	0.00165731	8.73579e-05	0	0.0018688	0.000962306	0.000291206	0.00163363	0.00200348	0.00271873	0.000507035	0	0.000490822	7.22282e-05	0.00298885	0.00233413	0.000878915	4.0321e-05	0.000724614	0.00167717	0.00194243	0.000677615	0	0.000419463	0.000547545	0.00072287	0.000141695	0
ASV_149	0.0014359	0.00139938	0.00117262	1.83942e-05	0	2.03068e-05	0.00195262	0.00192428	0.000896057	9.91267e-05	0.0013702	0.00172871	0.00125093	0.000973841	1.0379e-05	1.00462e-05	0.00137595	0.00371654	0.00210563	0.00073945	0	0.000720576	0.00319261	0.000116477	2.84649e-05	0.00208723	0.00164821	0.000409845	0.00219996	0.00102064	0.00134299	0.000169012	0	0.000245411	0	0.00198299	0.00210072	0.000527349	0.000120963	0.000559929	0.000869646	0.00121694	0.000597895	0	0.000225865	0.00177952	0.00257522	0.000793493	0
ASV_150	0.0015517	0.0027288	0.000504022	7.35767e-05	2.06577e-05	2.03068e-05	0.00184894	0.00195344	0.000970729	4.95633e-05	0.000548079	0.00269358	0.00193326	0.000235065	0	4.01849e-05	0.00136333	0.00132223	0.00193374	0.000950721	0.000138935	0.000760608	0.00208435	7.27982e-05	0.000142324	0.00144407	0.000993018	0.000323562	0.00150294	0.00102064	0.00137574	0.000802806	0	0.000539904	7.22282e-05	0.00132199	0.00192566	0.000791023	0.000120963	0.00102105	0.00183247	0.00177861	0.000876913	0	0.000483996	0.000912575	0.00117466	0.00028339	0
ASV_151	0.00072953	0.000997061	0.00234524	7.35767e-05	0.00563956	4.06137e-05	0.00088127	0.00090383	0.00135902	6.93887e-05	0.00248665	0.00108547	0.000844787	0.000873098	0.000166065	4.01849e-05	0.000517559	0.000750456	0.000687551	0.00105636	2.7787e-05	0.00120096	0.0011286	0.000363991	1.89766e-05	0.000728102	0.00204746	0.000992256	0.000773252	0.000869434	0.000753382	0.00194363	0	0.0022087	7.22282e-05	0.000718473	0.000787769	0.00237307	0.000241926	0.00207503	0.000434823	0.000702083	0.000956633	9.63236e-05	0.000967992	0.00132323	0.000316256	0.00187038	0.000215181
ASV_152	0.000138958	0.000419815	0.000504022	1.83942e-05	2.06577e-05	0	0.000259197	0.000422759	0.000388292	0	0.000436433	9.38061e-05	0.000471131	0.000134323	2.07581e-05	0	0.000366078	0.000428832	0.000257832	0.000316907	0	4.0032e-05	0.000193184	1.45596e-05	0	0.000351916	0.00015356	7.54977e-05	0.000413853	0.000340213	0.000262046	8.45059e-05	4.26148e-05	0.000196329	0	0.000344867	0.00035012	2.92972e-05	0	0.000131748	0	7.02083e-05	7.97194e-05	0	9.67992e-05	0.000638803	0.00379507	0.000481764	0
ASV_153	0.00158644	0.00129443	0.000586311	3.67884e-05	0	1.01534e-05	0.000794871	0.00062685	0.000328554	7.93014e-05	0.000862716	0.00119268	0.000861033	0.000100742	4.15162e-05	6.02773e-05	0.000530183	0.000857664	0.000902411	0.000264089	2.7787e-05	0.00020016	0.00129128	0.000145596	0.00011386	0.0012135	0.000665425	0.000366703	0.00152472	0.0024571	0.00226015	0.000507035	4.26148e-05	0.000245411	0.000144456	0.00160938	0.00236331	0.000263674	0	0.00032937	0.003168	0.0033934	0.000637755	6.42158e-05	0.000193598	0.000410659	0.00067769	2.8339e-05	0.000161386
ASV_154	0.00163276	0.00169675	0.00219095	7.35767e-05	4.13155e-05	0	0.0017107	0.00202633	0.00170251	8.9214e-05	0.00278099	0.0015947	0.00170582	0.001041	3.11371e-05	0.000984529	0.00127496	0.00146518	0.00141807	0.000528178	0	0.000480384	0.00142346	0.000669744	0.000161301	0.00209936	0.00202699	0.000657909	0.00197125	0.00211688	0.00167054	0.00109858	4.26148e-05	0.00112889	3.61141e-05	0.0027302	0.00227578	0.000996103	0.000161284	0.000559929	0.00108706	0.00177861	0.000637755	6.42158e-05	0.000322664	0.00287461	0.00239451	0.00090685	5.37953e-05
ASV_156	8.10589e-05	5.24769e-05	4.11446e-05	0.00800147	6.19732e-05	0.00807197	1.72798e-05	8.74674e-05	0.000164277	0.0120241	0.000131945	8.04052e-05	3.24918e-05	0.000201484	0.00445261	4.01849e-05	6.3117e-05	0	0	5.28178e-05	0.006002	0	7.11729e-05	0.0033924	0.00419383	4.85402e-05	8.18984e-05	0.000496128	4.35635e-05	0	3.27557e-05	0	0.000298304	0	0.000325027	0	0	0	0.000201605	0	0	0	3.98597e-05	0.000288971	9.67992e-05	4.56288e-05	0	0	0.000107591
ASV_157	0.000752689	0.0013644	0.000432019	0.000128759	6.19732e-05	0.000162455	0.000777592	0.000758051	0.000507766	0.000118952	0.000984512	0.00108547	0.00107223	0.000503711	0.000716154	1.00462e-05	0.000694287	0.000571776	0.000773495	0.000686632	0.000444593	0.000640512	0.00139296	0.00039311	0.000351067	0.000618887	0.000696136	0.00053927	0.000402962	0.00170107	0.0014085	0.000591541	8.52297e-05	0.000441739	0.000180571	0.000747212	0.000962829	0.000380863	8.06419e-05	0.000428181	0.000900705	0.00152118	0.00199298	9.63236e-05	0.000838926	0.00104946	0.000587332	0.00087851	0.000699338
ASV_158	0.000324235	0.000734677	0.00026744	0.000165548	0.000123946	0	0.000501115	0.000801784	0.000910992	0.000247817	0.000822118	0.00111227	0.000649836	0.000671614	0.000518952	2.00924e-05	0.000908884	0.000428832	0.000472691	0.00142608	0.00047238	0.00136109	0.000366032	0.000771661	9.4883e-05	0.000412591	0.000900882	0.00070105	0.000631671	0.000453618	0.000917161	0.00177462	0.000213074	0.00171788	0	0.000373606	0.000496003	0.000791023	0.000161284	0.000691677	0.000993881	0.00102972	0.00159439	0.000192647	0.000871193	0.00073006	0.000496973	0.00124692	0.000215181
ASV_159	0.00216543	0.00164428	0.00113148	9.19709e-05	0.00173525	2.03068e-05	0.00150334	0.00147237	0.000268817	1.98253e-05	0.000477031	0.00199673	0.00162459	0.000134323	0	0.00274262	0.00180515	0.00132223	0.00167591	0.000264089	5.55741e-05	0.00020016	0.00102692	0.000101918	1.89766e-05	0.00155328	0.000655187	0.000204922	0.00139403	0.00166326	0.00226015	0.000169012	0	0.000294493	3.61141e-05	0.00123577	0.00245084	0.000292972	4.0321e-05	9.8811e-05	0.00180141	0.00259771	0.000398597	3.21079e-05	0.000161332	0.000593174	0.000948767	2.8339e-05	0
ASV_161	0.000972706	0.00131192	0.00131663	0.000257519	0.00142538	0.000203068	0.00088127	0.000685161	0.00122461	0.000247817	0.00152244	0.000804052	0.000974754	0.00147755	0.000134928	0.00321479	0.00112348	0.00100061	0.0010743	0.000528178	0.000166722	0.000920737	0.00126078	0.000436789	0.000151813	0.00120137	0.00125919	0.00104618	0.00152472	0.00189007	0.00134299	0.00122533	8.52297e-05	0.00107981	0	0.00132199	0.00105036	0.0010254	8.06419e-05	0.000592866	0.00173929	0.00128715	0.000837054	6.42158e-05	0.000548529	0.00392407	0.00325291	0.00170034	0.000322772
ASV_162	0.00121588	0.00120697	0.000288013	7.35767e-05	2.06577e-05	3.04603e-05	0.00217726	0.0021138	0.00140382	0.000109039	0.00107586	0.00209054	0.00141339	0.000503711	0	0.000311433	0.00159055	0.00210842	0.00163293	0.000792267	8.33611e-05	0.000280224	0.00306044	0.000203835	1.89766e-05	0.00156542	0.000778035	0.00039906	0.00181878	0.000567022	0.000556848	0.000507035	0	0.000147246	3.61141e-05	0.000890907	0.00116707	0.000498052	8.06419e-05	0.000461118	0.000496941	0.000702083	0.000119579	3.21079e-05	0.000193598	0.00328527	0.00361435	0.00155865	0.000161386
ASV_163	0.00103061	0.00188917	0.0013372	0.000275913	0.00272682	4.06137e-05	0.000829431	0.00158899	0.00188172	5.9476e-05	0.00076122	0.0014741	0.000942262	0.00110816	0.000114169	3.01386e-05	0.000921508	0.00110782	0.00120321	0.00169017	0.000389019	0.00124099	0.00116927	0.000742542	9.4883e-05	0.000740237	0.00169939	0.00070105	0.000653452	0.000567022	0.000524092	0.00126759	8.52297e-05	0.000932561	0	0.000919646	0.000525179	0.00155275	8.06419e-05	0.00131748	0.000869646	0.000702083	0.00143495	9.63236e-05	0	0.000912575	0.000587332	0.00138861	0.000107591
ASV_164	0.00130852	0.00125945	0.0014092	5.51826e-05	0	1.01534e-05	0.000691192	0.000991297	0.000851254	0.000118952	0.00235471	0.000629841	0.000666082	0.000705195	0.000155686	0.000803697	0.000934131	0.00114355	0.00154699	0.000369725	8.33611e-05	0.000560448	0.0015048	0.000451349	0.000161301	0.0012135	0.00135132	0.000463772	0.00129601	0.00166326	0.0017033	0.00101407	4.26148e-05	0.000343575	0.000144456	0.00126451	0.00140048	0.000498052	8.06419e-05	0.000230559	0.00220517	0.00196583	0.000916773	3.21079e-05	0.000258131	0.00173389	0.00126502	0.000425086	0.000215181
ASV_166	0.00208437	0.00145186	0.00109033	0	0.000805652	2.03068e-05	0.00110591	0.00129743	0.000597372	3.96507e-05	0.000994661	0.00180912	0.0011697	0.000134323	6.22743e-05	0.00175809	0.00157792	0.00125076	0.000945383	5.28178e-05	2.7787e-05	0.000160128	0.0011286	4.36789e-05	9.4883e-06	0.0016625	0.00075756	0.000301991	0.00132869	0.000831632	0.00127747	0.000211265	0	0.000245411	0	0.00123577	0.00163389	0.000380863	0	0.00032937	0.00102494	0.00131055	0.000358737	0	0.000419463	0.00036503	0.000361435	5.66781e-05	5.37953e-05
ASV_167	0.0014359	0.00117198	0.00053488	9.19709e-05	0.000206577	2.03068e-05	0.00226366	0.00183682	0.000433094	6.93887e-05	0.000111646	0.00108547	0.0017708	0.000705195	0	1.00462e-05	0.00159055	0.00296609	0.00305101	0.000580996	8.33611e-05	0.000320256	0.00113877	0.000145596	3.79532e-05	0.00224498	0.000317356	0.000291206	0.00198214	0.00204128	0.00114645	0.0007183	0	0.00068715	3.61141e-05	0.00175308	0.00140048	0.000937509	8.06419e-05	0.000889299	0.00130447	0.00133396	0.000717474	3.21079e-05	0.000225865	0.00260084	0.00248486	0.00158699	0.000107591
ASV_168	0.001378	0.00132942	0.000257154	9.19709e-05	0.00134275	2.03068e-05	0.00127871	0.00167646	0.00143369	3.96507e-05	0.00100481	0.00176892	0.00142964	0.000671614	0.000311371	3.01386e-05	0.000997248	0.00171533	0.00133213	0.00211271	0.000250083	0.00176141	0.00141329	0.000276633	1.89766e-05	0.00139553	0.000737086	0.000345133	0.0014267	0.000604823	0.000622359	0.00147885	0	0.00068715	3.61141e-05	0.00123577	0.000641886	0.00117189	0.000161284	0.000724614	0.000559058	0.000468055	0.000597895	0	6.45328e-05	0.00228144	0.00230415	0.00198373	0.000430362
ASV_169	1.15798e-05	0	1.02862e-05	0.000110365	0	0	3.45596e-05	0	2.98686e-05	0.000158603	2.02992e-05	1.34009e-05	0	3.35807e-05	0	0	0	0	0	0.000105636	2.7787e-05	8.00641e-05	0	2.91193e-05	6.64181e-05	4.85402e-05	4.09492e-05	0.000194137	0	0.00139865	0.000294802	0.0065492	0.00238643	0.007166	0.000541712	0.00025865	0.000116707	0.00172853	0.00552397	0.0017786	0.00111812	0.00042125	0.00637755	0.00353187	0.010906	0.000182515	4.51794e-05	0.00121858	0.00817688
ASV_170	0.00127378	0.00166177	0.00127548	0.000607008	0.000247893	2.03068e-05	0.00108863	0.00116623	0.00155317	0.000198253	0.000690173	0.00135349	0.000942262	0.00124249	0.000643501	4.01849e-05	0.000896261	0.00071472	0.000601607	0.00174299	0.000444593	0.00136109	0.00124044	0.000596945	9.4883e-05	0.000667427	0.00175058	0.000916758	0.00087127	0.000302412	0.000491336	0.00118308	0.000255689	0.000785315	0	0.00054604	0.000320943	0.000849618	0.000201605	0.00115279	0.000683293	0.000702083	0.00143495	3.21079e-05	3.22664e-05	0.00127761	0.000768049	0.00150197	0.000484157
ASV_171	0.000115798	0.000139938	0.000730317	0.00022073	2.06577e-05	0.000243682	0.000138238	0.000247824	0.00194146	0.00044607	0.00101496	0.000254617	0.00035741	0.00110816	0.000550089	1.00462e-05	0.000429195	0.000285888	0.00128916	0.00956003	0.00241747	0.00976781	0.000101676	0.00183452	2.84649e-05	9.70803e-05	0.00064495	0.000798119	0.000196036	0.000756029	0.000327557	0.00384502	4.26148e-05	0.00299401	7.22282e-05	0.000862168	0.000145883	0.00257815	0.000967703	0.00319489	3.10588e-05	9.3611e-05	0.00131537	9.63236e-05	0.000613061	0.00191641	0.000948767	0.0034857	0.00134488
ASV_172	0.000544252	0.0009096	0.000894896	0.000239124	0.000433813	2.03068e-05	0.000829431	0.000991297	0.000716846	0.00014869	0.00114691	0.000951462	0.00105598	0.00047013	0.000508573	1.00462e-05	0.00103512	0.000678984	0.00128916	0.000792267	0.000222296	0.000680544	0.00148446	0.000291193	5.69298e-05	0.000728102	0.00109539	0.000377489	0.00101285	0.00105844	0.000851649	0.00118308	4.26148e-05	0.000588986	0.000144456	0.000517301	0.000875299	0.000556646	0.000120963	0.000428181	0.00208094	0.00131055	0.00135523	3.21079e-05	0.000709861	0.00036503	0.000632511	0.0011619	0.000268976
ASV_173	0.000104219	0.000279877	0.000257154	0.000165548	0.000433813	0	0.000466555	0.000145779	0.000507766	0.000218079	0.00050748	0.000361824	0.000146213	0.00114174	0	2.00924e-05	0.000214598	3.5736e-05	4.29719e-05	0.000686632	0.000444593	0.000960769	5.08378e-05	0.000655184	0.000104371	6.06752e-05	0.000706374	0.000550055	2.17817e-05	0.00026461	0.00022929	0.00185913	0.000255689	0.00176696	0.000108342	0.000229911	0.000145883	0.000849618	0.000524172	0.000955173	0.00077647	0.000538264	0.00243144	0.000192647	0.00103252	0.000273773	0.000406614	0.000821832	0.00145247
ASV_174	0.000301076	0.000489784	0.000812607	0.000202336	0.000268551	1.01534e-05	0.000449275	0.000568538	0.0010454	6.93887e-05	0.000416134	0.000536035	0.000324918	0.000705195	0.00075767	0.00220012	0.000328208	0.000250152	0.000429719	0.00137326	0.000444593	0.00132106	0.000782902	0.000655184	2.84649e-05	0.000194161	0.000870171	0.00067948	0.000294054	0.000302412	0.000163779	0.00135209	0.000937527	0.00107981	0.00061394	0.000488562	0.00035012	0.000908212	0.00258054	0.00098811	0.000869646	0.000234028	0.000956633	0.00102745	0.000419463	0.00104946	0.000451794	0.00119024	0.00355049
ASV_175	0.000590572	0.000699692	0.000905182	0.000147153	0.000846967	0.000131994	0.000604793	0.000568538	0.000955795	0.000426245	0.00158334	0.000482431	0.000519869	0.000436549	0.000570847	0.00125578	0.000504936	0.000464568	0.000730523	0.000897903	0.000805824	0.000520416	0.000396535	0.00155788	0.000977295	0.000279106	0.000982781	0.000841261	0.000588107	0.00102064	0.00114645	0.000971817	4.26148e-05	0.000785315	0.000288913	0.000402345	0.000758593	0.000791023	0.000201605	0.000362307	0.00108706	0.00109993	0.00119579	9.63236e-05	0.000774393	0.000912575	0.00117466	0.000566781	0.0011297
ASV_176	0.000463193	0.00138189	0.000216009	0.000110365	2.06577e-05	1.01534e-05	0.000518394	0.00115165	0.000821386	0.000109039	0.000345087	0.000710246	0.000601098	0.000402969	0.00010379	2.00924e-05	0.000845767	0.000571776	0.00116024	0.000686632	0.000666889	0.000680544	0.000843908	0.00224219	0.000910876	0.000266971	0.000481153	0.000744192	0.000588107	0.00109624	0.00121196	0.000887311	0.000127845	0.000883479	0.000505598	0.000747212	0.000875299	0.000468755	0.000322568	0.000494055	0.000745411	0.000959513	0.00143495	0.000160539	0.000322664	0.00073006	0.0015361	0.000623459	0.0011835
ASV_177	0.000451614	0.000419815	0.000493736	5.51826e-05	2.06577e-05	5.07671e-05	0.000639353	0.000860096	0.000657109	5.9476e-05	0.00025374	0.000388625	0.000584852	0.00107458	2.07581e-05	0	0.00074478	0.00285888	0.00206265	0.00137326	5.55741e-05	0.000440352	0.000813405	5.82386e-05	3.79532e-05	0.000825183	0.000511865	0.000798119	0.00173165	0.00117185	0.0017033	0.000633794	4.26148e-05	0.000588986	3.61141e-05	0.000833429	0.00370543	0.00140626	0	0.00131748	0.000465882	0.000889305	0.000438457	0	0.000483996	0.000775689	0.000451794	5.66781e-05	5.37953e-05
ASV_178	0.000521093	0.000507277	0.000586311	9.19709e-05	0	0	0.000846711	0.00119539	0.000179211	4.95633e-05	8.11968e-05	0.000254617	0.000828541	0.000235065	0	2.00924e-05	0.000555429	0.0013937	0.0013751	0.000897903	5.55741e-05	0.000320256	0.000294859	4.36789e-05	0	0.00163823	0.000419729	0.000226493	0.00165541	0.000378015	0.00104818	0.000169012	0	0.000147246	0	0.000632257	0.00148801	0.000468755	0.000120963	0.000428181	0.000124235	0.000140417	0.000119579	0	0.000129066	0.000182515	0.00149092	8.50171e-05	0
ASV_179	0.000775849	0.000822138	0.00275669	0.00154511	0.00105354	0.00221345	0.000535674	0.000422759	0.00234468	0.00224026	0.00547064	0.000536035	0.000617344	0.00188052	0.00087184	7.03235e-05	0.00152743	0.000786192	0.000472691	0.000792267	0.000722463	0.00164131	0.00123027	0.00246058	0.000939341	0.000897993	0.003624	0.00152074	0.00113265	0.000491419	0.000491336	0.00185913	4.26148e-05	0.00122705	0.000180571	0.000488562	0.000875299	0.0010547	0.000322568	0.000559929	0.000528	0.000702083	0.000996492	6.42158e-05	0.000322664	0.00164264	0.00103913	0.00161533	0.000215181
ASV_181	0.000220017	0.0002274	0.000936041	0.00492964	0.00064039	0.0035537	0.000190078	0.000247824	0.000582437	0.00509511	0.000395835	0.000120608	0.000113721	0.000570872	0.00484701	0.000100462	0.000366078	7.1472e-05	0.000257832	0.000792267	0.0120596	0.000720576	0.000132178	0.00446981	0.00667976	8.49453e-05	0.000358306	0.00081969	0.000174254	0.00026461	6.55115e-05	0.000549288	0.0011506	0.0013743	0.000866739	0.000143695	5.83533e-05	0.000439457	0.000927382	0.000526992	0.000652235	0.000444652	0.00159439	0.000899021	0.00203278	9.12575e-05	9.03587e-05	0.000425086	0.00193663
ASV_182	3.47395e-05	3.49846e-05	2.05723e-05	0.0034765	0.000599075	0.00523916	5.18394e-05	2.91558e-05	7.46714e-05	0.00503564	6.08976e-05	2.68017e-05	0	6.71614e-05	0.00309295	2.00924e-05	6.3117e-05	0	0	0	0.00575192	0.000120096	4.06702e-05	0.00189275	0.00261877	0	6.14238e-05	0.000377489	1.08909e-05	0	3.27557e-05	0	0.00613654	9.81643e-05	0.00610329	5.74779e-05	0	5.85943e-05	0.00383049	9.8811e-05	6.21176e-05	2.34028e-05	0.000199298	0.0048804	0.000838926	9.12575e-05	9.03587e-05	8.50171e-05	0.00188283
ASV_183	0.00112324	0.000699692	0.000822893	0	0.000268551	0	0.00088127	0.00062685	0.000462963	0	0.000345087	0.00128648	0.000731065	0.000436549	0	0.00177818	0.000656416	0.00100061	0.00124619	0.00121481	5.55741e-05	0.000760608	0.000406702	7.27982e-05	0.00011386	0.000485402	0.00053234	0.000248064	0.000468308	0.00109624	0.00160503	0.000929564	0	0.000441739	0	0.000488562	0.00116707	0.000820321	0	0.000559929	0.00118023	0.00154458	0.000837054	0	0.000483996	0.00100383	0.000496973	0.000425086	0.000107591
ASV_184	0.00074111	0.000384831	0.000637742	3.67884e-05	0.000475128	2.03068e-05	0.00146878	0.00183682	0.000358423	4.95633e-05	0.000243591	0.000723647	0.00139715	0.000201484	1.0379e-05	2.00924e-05	0.000845767	0.00332345	0.00249237	0.000792267	2.7787e-05	0.000240192	0.00137262	0.000174716	9.4883e-06	0.00224498	0.000450441	0.000345133	0.00276628	0.00117185	0.00127747	0.000338023	0	9.81643e-05	3.61141e-05	0.000890907	0.00134213	0.000322269	4.0321e-05	0.000296433	0.000528	0.00025743	0.000239158	0	0	0.00146012	0.00411132	0.00031173	0.000161386
ASV_185	0.00111166	0.00104954	0.00169722	3.67884e-05	0.000702363	2.03068e-05	0.00119231	0.000874674	0.000881123	9.91267e-06	0.00156304	0.00109887	0.000828541	0.000503711	2.07581e-05	0.00037171	0.00122447	0.00207269	0.000773495	0.000211271	2.7787e-05	0.000280224	0.000854075	7.27982e-05	1.89766e-05	0.00112856	0.00108515	0.000355918	0.000795034	0.000453618	0.000753382	0.000380276	4.26148e-05	0.000392657	0	0.000574779	0.00119624	0.000322269	0	0.000230559	0.000652235	0.000491458	0.000159439	0	3.22664e-05	0.00127761	0.00112948	0.000255051	0
ASV_186	0.00115798	0.00139938	8.22893e-05	0.000202336	2.06577e-05	0	0.000846711	0.00100587	0.000881123	0.000178428	0.000416134	0.00103187	0.000828541	0.000268646	0.000114169	2.00924e-05	0.00063117	0.00107208	0.00167591	0.00126763	0.000805824	0.000840673	0.000589719	0.00100462	0.000313114	0.000728102	0.000235458	0.000496128	0.000511871	0.00132305	0.00134299	0.00101407	8.52297e-05	0.000441739	0.000108342	0.000948385	0.000525179	0.000322269	8.06419e-05	0.000526992	0.000465882	0.00067868	0.000876913	6.42158e-05	0.000258131	0.000821318	0.00121984	0.00059512	0.000753134
ASV_187	0.00107692	0.000997061	0.000524594	0	0.000619732	2.03068e-05	0.00115775	0.00102045	0.000776583	9.91267e-06	0.000405984	0.00162151	0.00107223	0.000100742	0	0.000482218	0.000972001	0.00153665	0.00116024	0.000528178	2.7787e-05	0.000520416	0.00130145	7.27982e-05	1.89766e-05	0.000740237	0.000389017	0.000129425	0.00114354	0.000756029	0.00153952	0.000760553	0	0.000392657	0	0.00120704	0.00242166	0.000673835	8.06419e-05	0.000691677	0.000683293	0.00112333	0.000518176	0	0.000129066	0.00109509	0.0013102	0.000340069	5.37953e-05
ASV_188	0.00163276	0.00122446	0.000360016	3.67884e-05	0.000103289	5.07671e-05	0.0022291	0.00231789	0.00020908	6.93887e-05	0.000101496	0.000857656	0.00199825	0.000335807	0	2.00924e-05	0.00165366	0.00232284	0.00197671	0.000105636	5.55741e-05	0.000160128	0.00201318	0.000101918	1.89766e-05	0.00253622	0.000255933	0.000161781	0.00221085	0.000982838	0.00147401	0.00029577	0	0.000539904	0	0.000948385	0.0012546	0.000292972	8.06419e-05	0.000230559	0.00102494	0.000865902	0.000119579	0	9.67992e-05	0.00159701	0.00298184	0.000340069	5.37953e-05
ASV_189	0.000497933	0.000489784	0.00131663	0.000110365	0.00144604	2.03068e-05	0.000501115	0.00055396	0.000746714	0.000158603	0.00149199	0.000428828	0.000536115	0.000705195	0.000394404	3.01386e-05	0.000252468	0.000285888	0.000472691	0.00137326	0.000111148	0.000840673	0.000406702	0.000320312	7.59064e-05	0.000303376	0.000931594	0.000237279	0.000533653	0.000907235	0.000720626	0.00122533	0	0.00147246	3.61141e-05	0.000488562	0.000408473	0.000966806	8.06419e-05	0.000889299	0.000714352	0.000585069	0.000916773	3.21079e-05	0.000548529	0.000912575	0.000768049	0.00164366	0.000161386
ASV_190	0.00191067	0.00139938	0.000349729	0	4.13155e-05	2.03068e-05	0.000863991	0.00102045	0.00020908	2.9738e-05	0.000101496	0.000683445	0.000844787	0.000335807	2.07581e-05	1.00462e-05	0.00131283	0.00110782	0.00167591	0.000158453	0	8.00641e-05	0.00114893	0.000101918	9.4883e-06	0.00156542	0.000327594	0.00014021	0.00152472	0.00313752	0.00281699	0.000591541	8.52297e-05	0.000490822	0	0.00201173	0.00236331	0.000439457	0	0.000395244	0.00326117	0.00297215	0.000876913	0	0.00035493	0.000273773	0.000496973	0.000113356	5.37953e-05
ASV_191	0.00121588	0.000962077	0.0013372	0.000128759	0.000330524	2.03068e-05	0.00107135	0.000641427	0.000298686	2.9738e-05	0.000740921	0.00105867	0.00071482	0.000335807	0.000394404	0.0015873	0.000770027	0.000285888	0.000601607	0.000264089	5.55741e-05	0.000160128	0.000996421	0.000203835	6.64181e-05	0.000800913	0.000655187	0.000258849	0.000740579	0.00147426	0.00153952	0.00114083	0	0.000392657	0.000108342	0.00163812	0.00142966	0.000439457	4.0321e-05	0.000296433	0.00201882	0.00184882	0.00123565	6.42158e-05	0.00035493	0.000319401	0.000225897	0.00031173	0.000161386
ASV_192	0.00116956	0.00138189	0.000761176	1.83942e-05	0.00111552	1.01534e-05	0.000846711	0.000932985	0.000642174	6.93887e-05	0.00115705	0.000871057	0.000958508	0.000201484	7.26533e-05	0.00136628	0.00127496	0.00146518	0.00124619	0.000633814	0.000138935	0.000560448	0.00187083	0.000101918	2.84649e-05	0.000995073	0.000870171	0.000269635	0.00115443	0.00109624	0.00127747	0.000422529	8.52297e-05	0.000490822	3.61141e-05	0.000977124	0.00116707	0.000527349	4.0321e-05	0.00032937	0.00077647	0.00121694	0.000597895	3.21079e-05	9.67992e-05	0.00136886	0.0015361	0.000765154	0
ASV_193	0.0012622	0.00117198	0.00234524	0.000110365	0.000371839	0	0.000794871	0.000685161	0.000881123	0.000227991	0.00254755	0.000817453	0.000844787	0.000873098	1.0379e-05	7.03235e-05	0.000858391	0.000929136	0.000687551	0.000158453	2.7787e-05	0.000360288	0.0010981	0.000363991	8.53947e-05	0.00123777	0.00155607	0.000571626	0.00102374	0.00120965	0.00176881	0.000802806	0	0.000785315	0	0.00146569	0.00116707	0.000761726	0.000120963	0.000263496	0.00198776	0.00177861	0.00115593	3.21079e-05	0.000483996	0.000958204	0.00198789	0.000368408	0
ASV_194	0.000440034	0.0006822	0.00134749	9.19709e-05	0.0016113	6.09205e-05	0.000535674	0.000422759	0.000716846	4.95633e-05	0.000872866	0.000670044	0.000519869	0.000705195	1.0379e-05	0.00223026	0.0005933	0.000750456	0.000644579	0.000686632	0	0.00060048	0.000538881	0.000101918	2.84649e-05	0.000691697	0.0014537	0.000485343	0.00050098	0.00166326	0.00117921	0.00185913	0	0.00225778	0.000108342	0.00112082	0.00105036	0.00184572	8.06419e-05	0.0015151	0.00130447	0.000725486	0.00135523	6.42158e-05	0.000935725	0.000456288	0.000180717	0.000935189	0.000215181
ASV_195	0.000231597	0.000192415	0.000205723	9.19709e-05	0.00136341	1.01534e-05	0.000172798	0.000233246	0.000746714	0.000178428	0.000375535	0.000375224	0.00027618	0.000638034	0.000851081	0	0.000126234	0.000142944	0.000257832	0.000950721	0.000555741	0.00148118	0	0.00152876	0.000303625	3.64051e-05	0.000429967	0.000366703	2.17817e-05	0.00026461	0.000163779	0.00152111	0.000383534	0.00152155	0.000252799	0.000114956	8.75299e-05	0.000908212	0.00112899	0.000955173	0.00111812	0.000163819	0.00203284	0.00112378	0.000193598	0.000501916	4.51794e-05	0.000481764	0.00161386
ASV_196	0.00068321	0.000769661	0.00040116	1.83942e-05	0.00115683	1.01534e-05	0.000552954	0.00055396	0.000507766	0	0.000680024	0.000978264	0.000698574	0.000335807	1.0379e-05	1.00462e-05	0.000883638	0.000571776	0.000859439	0.000528178	0	0.000440352	0.000772735	7.27982e-05	1.89766e-05	0.000631022	0.000900882	0.000442201	0.000773252	0.00109624	0.00117921	0.000971817	4.26148e-05	0.000883479	0	0.00114956	0.00119624	0.000908212	0.000120963	0.000823425	0.000745411	0.00133396	0.000876913	0	0.000774393	0.000319401	0.000542152	0.000368408	5.37953e-05
ASV_197	0.000880068	0.000839631	0.00125491	3.67884e-05	0.000413155	5.07671e-05	0.000639353	0.000772629	0.000507766	3.96507e-05	0.00077137	0.00101847	0.000731065	0.000335807	0.000259476	0	0.00109824	0.000607512	0.000859439	0.000422543	2.7787e-05	0.00060048	0.000660891	8.73579e-05	8.53947e-05	0.000667427	0.000655187	0.000269635	0.00103463	0.00117185	0.00209637	0.000971817	0	0.000736232	0	0.00100586	0.000933652	0.000703132	0	0.000790488	0.000652235	0.00147437	0.00103635	0	0.000419463	0.000501916	0.00072287	0.000510103	5.37953e-05
ASV_198	0.000845328	0.00153932	0.000545167	7.35767e-05	4.13155e-05	2.03068e-05	0.00095039	0.00176393	0.000985663	3.96507e-05	0.000811968	0.00139369	0.00155961	0.000302226	1.0379e-05	1.00462e-05	0.000972001	0.00135797	0.000859439	0.000633814	0.000111148	0.000240192	0.000772735	0.000116477	1.89766e-05	0.00108002	0.000685899	0.000269635	0.00111087	0.00151206	0.0017033	0.000845059	4.26148e-05	0.000834397	0	0.00100586	0.00177977	0.0010547	8.06419e-05	0.000395244	0.00111812	0.00163819	0.000837054	0	0.00035493	0.00337653	0.00207825	0.000850171	0.000107591
ASV_199	0.00209595	0.00117198	0.000555453	0	0.000371839	0	0.000829431	0.000874674	0.000298686	9.91267e-06	0.000649575	0.00128648	0.00118595	0.000235065	0.000134928	0	0.00152743	0.00071472	0.00116024	0.000211271	2.7787e-05	0	0.00127095	0	9.4883e-06	0.00157756	0.000399255	0.000107854	0.000958397	0.00170107	0.00232566	0.000338023	0	0.000392657	3.61141e-05	0.00152316	0.00177977	0.000322269	4.0321e-05	0.000230559	0.00183247	0.00290194	0.000717474	3.21079e-05	0.000225865	0.000456288	0.00072287	0.000170034	0
ASV_200	0.000440034	0.000664708	0.00088461	0.000515037	4.13155e-05	0.000467057	0.000414715	0.000451915	0.000925926	0.000406419	0.0014108	0.000844255	0.000487377	0.000839518	0.000892598	5.02311e-05	0.000883638	0.000607512	0.000558635	0.00073945	0.000889185	0.000960769	0.000589719	0.00113565	0.000256184	0.000497537	0.00114658	0.000463772	0.000446526	0.000982838	0.000786138	0.000464782	0.000255689	0.000932561	0.000144456	0.00025865	0.000525179	0.000322269	0.000443531	0.000691677	0.000434823	0.000912708	0.000876913	0.000288971	0.000322664	0.00123198	0.0015361	0.00136027	0.000860724
ASV_201	0.00072953	0.000874615	0.000277726	7.35767e-05	4.13155e-05	0.000233529	0.00112319	0.000699739	0.000776583	9.91267e-06	0.00114691	0.000830854	0.000812295	0.000604453	2.07581e-05	1.00462e-05	0.00143907	0.00035736	0.00111727	0.000686632	0.000138935	0.0010008	0.00133195	0.000189275	5.69298e-05	0.000715967	0.000829221	0.000237279	0.000773252	0.00120965	0.00108094	0.00135209	0	0.000883479	0	0.00106334	0.00107954	0.000937509	4.0321e-05	0.00121867	0.00121129	0.00131055	0.00103635	9.63236e-05	0.000645328	0.000638803	0.000451794	0.000765154	0.000161386
ASV_202	0.000220017	0.000559754	0.000174865	0.000147153	0.000268551	0	0.000449275	0.000408181	0.000612306	7.93014e-05	0.000943913	0.000375224	0.000406147	0.000671614	0.000819944	3.01386e-05	0.000530183	0.000821928	0.000429719	0.00195426	0.000361232	0.00224179	0.000721897	0.000509588	7.59064e-05	0.000254836	0.000716611	0.000248064	0.000141581	0.00128525	0.000753382	0.00118308	8.52297e-05	0.00127614	0.000108342	0.000114956	8.75299e-05	0.000966806	0.000161284	0.000757551	0.000279529	0.000280833	0.00103635	3.21079e-05	0.000548529	0.00141449	0.00162646	0.00280557	0.000914519
ASV_203	5.78992e-05	5.24769e-05	4.11446e-05	0.00678746	2.06577e-05	0.00452842	3.45596e-05	1.45779e-05	7.46714e-05	0.00527354	4.05984e-05	2.68017e-05	4.87377e-05	0.000134323	0.00361191	4.01849e-05	3.78702e-05	0	0	0	0.00330666	0	2.03351e-05	0.00179084	0.00337783	1.2135e-05	3.07119e-05	0.000194137	4.35635e-05	3.78015e-05	0	4.22529e-05	0.00639223	0.000147246	0.00704225	2.87389e-05	2.91766e-05	2.92972e-05	0.00411274	6.5874e-05	0	2.34028e-05	0.000159439	0.00372451	0.000225865	4.56288e-05	9.03587e-05	2.8339e-05	0.00199042
ASV_204	0.00119272	0.00115449	0.000977185	1.83942e-05	0.000557759	3.04603e-05	0.00139966	0.00106419	0.000567503	3.96507e-05	0.000923614	0.00136689	0.000893524	0.000335807	3.11371e-05	0.000472172	0.000984625	0.00100061	0.000300804	0.000264089	0	0.00020016	0.000620221	1.45596e-05	0	0.00131058	0.00105444	0.000248064	0.00128512	0.000642625	0.000786138	0.00029577	4.26148e-05	0.000343575	0	0.000747212	0.000904476	0.00041016	0	0.00032937	0.000900705	0.000655277	0.000318878	0	0.000129066	0.000319401	0.00067769	0.000198373	5.37953e-05
ASV_205	0.000231597	0.000384831	0.000339443	0.000367884	0	0.000142148	0.000172798	0.000218668	0.00177718	0.000485721	0.00113676	0.000214414	0.000194951	0.00110816	0.000902977	1.00462e-05	0.000290338	0.000214416	0.000300804	0.00306343	0.000611315	0.00276221	0.000183016	0.00126669	0.000199254	8.49453e-05	0.00100326	0.000571626	0.000141581	0.000604823	3.27557e-05	0.00232391	0.000255689	0.00235594	0	0.000718473	0.000116707	0.00175783	0.000282247	0.00128454	0.000434823	0.000117014	0.00119579	0.000160539	0.000483996	0.00104946	0.000542152	0.00260719	0.000968315
ASV_207	0.000173698	0.000752169	0.000370302	7.35767e-05	0.000371839	1.01534e-05	0.000224638	0.000524804	0.000253883	4.95633e-05	0.000172543	0.000254617	0.000422393	0.000335807	1.0379e-05	0	0.000164104	0	0.000343776	0.00110917	2.7787e-05	0.000680544	0.000193184	2.91193e-05	9.4883e-06	0.00101934	0.000337831	0.000258849	0.00075147	0.00026461	0.000262046	4.22529e-05	0	0	0	0.000114956	0.00026259	0.00020508	0	0.000131748	0.000124235	0.000187222	0.000318878	0	0	0.000136886	0.00347881	0.000425086	5.37953e-05
ASV_208	0.000810589	0.00153932	0.000329157	0.000147153	0.00130144	2.03068e-05	0.000725752	0.00062685	0.0005227	8.9214e-05	0.000365386	0.000549436	0.000454885	0.000268646	0.000176444	4.01849e-05	0.000530183	0.000786192	0.00124619	0.000422543	0.000305657	0.000560448	0.0003762	0.000888138	0.000407997	0.000388321	0.000470916	0.000301991	0.000381181	0.000907235	0.000982672	0.000380276	0.000170459	0.000490822	0.000216685	0.000919646	0.000671063	0.000351566	0.000241926	0.000428181	0.00161506	0.00102972	0.000757334	9.63236e-05	0.000613061	0.000775689	0.00067769	0.00031173	0.000430362
ASV_209	0.000972706	0.000979569	0.000205723	3.67884e-05	2.06577e-05	4.06137e-05	0.00172798	0.00183682	0.000238949	0	8.11968e-05	0.000804052	0.00133216	0.000268646	3.11371e-05	2.00924e-05	0.00159055	0.00385949	0.00305101	0.000580996	5.55741e-05	0.000120096	0.00256223	5.82386e-05	0	0.00225712	0.000184271	0.000301991	0.00278806	0.00105844	0.00134299	4.22529e-05	4.26148e-05	4.90822e-05	0	0.00135073	0.00140048	0.000263674	4.0321e-05	0.00032937	0.00108706	0.000795694	0.000279018	0	6.45328e-05	0.00173389	0.00542152	0.000368408	0
ASV_210	0.000301076	0.000244892	0.000370302	0.00022073	0.00190051	2.03068e-05	0.000190078	0.000174935	0.00073178	1.98253e-05	0.000365386	0.000227815	0.000341164	0.00127607	0.000197202	0.00228049	0.000302961	0.000214416	0.00021486	0.00195426	2.7787e-05	0.00232186	0.000274524	0.000232954	9.4883e-05	0.000169891	0.00053234	0.00174723	0.000141581	0.00026461	0.00022929	0.000971817	4.26148e-05	0.00127614	7.22282e-05	0.000919646	0.00116707	0.00509771	0.000322568	0.00678502	0.00024847	0.000187222	0.000637755	3.21079e-05	0.00103252	0.000319401	0	0.000340069	0.000914519
ASV_211	0.00209595	0.00166177	0.000154292	5.51826e-05	0.000371839	3.04603e-05	0.0020563	0.00220126	0.000492832	1.98253e-05	0.000893165	0.00178232	0.00149462	6.71614e-05	4.15162e-05	2.00924e-05	0.00167891	0.00260873	0.00253534	0.000211271	0	0.00020016	0.00278591	7.27982e-05	9.4883e-06	0.00194161	0.000808747	0.000172566	0.00221085	0.00151206	0.00147401	0.000422529	0	0.000196329	0	0.00158064	0.00177977	0.000263674	0	0.000230559	0.00118023	0.00140417	0.000159439	0	9.67992e-05	0.00296587	0.00397578	0.00059512	5.37953e-05
ASV_212	0.000845328	0.00115449	0.00110062	7.35767e-05	0.000764336	6.09205e-05	0.00122687	0.00161815	0.000642174	2.9738e-05	0.000700323	0.00144729	0.00155961	0.000705195	3.11371e-05	3.01386e-05	0.00107299	0.00160812	0.00210563	0.000422543	5.55741e-05	0.000440352	0.00100659	8.73579e-05	9.4883e-06	0.00148047	0.000655187	0.000345133	0.00126334	0.000945037	0.0011137	0.000845059	8.52297e-05	0.000490822	0	0.00132199	0.00116707	0.000498052	4.0321e-05	0.000461118	9.31764e-05	0.000912708	0.000518176	6.42158e-05	0.000516262	0.00228144	0.00198789	0.00090685	0.000161386
ASV_213	2.31597e-05	1.74923e-05	1.02862e-05	0.00652994	0	0.00316787	0	1.45779e-05	7.46714e-05	0.0050852	2.02992e-05	0	3.24918e-05	0.000100742	0.004162	2.00924e-05	0	0	0	5.28178e-05	0.00414027	8.00641e-05	2.03351e-05	0.00298473	0.00560758	6.06752e-05	0	0.000366703	1.08909e-05	7.56029e-05	3.27557e-05	0	0.00669053	0.000196329	0.00577826	8.62168e-05	0	8.78915e-05	0.00451595	0.000131748	3.10588e-05	2.34028e-05	3.98597e-05	0.00427035	0.000483996	4.56288e-05	4.51794e-05	2.8339e-05	0.0033891
ASV_214	0.000995866	0.000594738	0.000648028	0	2.06577e-05	1.01534e-05	0.000414715	0.000335292	0.000194146	1.98253e-05	0.000324787	0.000629841	0.000406147	0.000302226	0	1.00462e-05	0.000454442	0.00035736	0.000773495	0.000211271	5.55741e-05	4.0032e-05	0.000325362	1.45596e-05	2.84649e-05	0.000558212	0.000419729	0.000150995	0.000762361	0.00173887	0.00262046	0.00029577	0	0.000294493	0.000108342	0.00166686	0.00166307	0.000351566	4.0321e-05	0.00032937	0.00180141	0.0017318	0.00115593	0	0.000258131	0.000547545	0.000542152	0.000113356	0
ASV_215	4.63193e-05	0.000174923	0.000154292	9.19709e-05	0	0	0.000155518	0.000422759	0.00120968	3.96507e-05	0.00112661	8.04052e-05	0.000211197	0.000805937	0.000124549	1.00462e-05	0.000201974	0.000500304	0.000128916	0.00316907	8.33611e-05	0.00460368	8.13405e-05	5.82386e-05	3.79532e-05	0.000206296	0.000184271	0.000744192	0.000228708	0.000378015	6.55115e-05	0.00169012	4.26148e-05	0.00353392	0.000108342	0.000172434	0.000816946	0.00706062	4.0321e-05	0.0106057	0.000745411	0.000234028	0.00119579	9.63236e-05	0.00984125	0.000273773	0	0.00150197	5.37953e-05
ASV_216	0.000926387	0.00124195	0.000390874	5.51826e-05	2.06577e-05	0.000111688	0.000794871	0.000801784	0.000179211	0.000138777	0.000233441	0.000777251	0.000844787	0.000100742	2.07581e-05	1.00462e-05	0.00108561	0.000428832	0.000816467	0.000211271	0.000111148	0.000120096	0.00127095	0.000218395	0.000227719	0.000703832	0.000429967	0.000118639	0.000827706	0.00166326	0.00144125	0.000464782	4.26148e-05	0.000392657	7.22282e-05	0.000775951	0.00160471	0.000380863	4.0321e-05	0.00032937	0.00220517	0.00154458	0.000637755	3.21079e-05	0.00035493	0.000593174	0.000225897	0.000226712	0.000107591
ASV_217	2.31597e-05	1.74923e-05	1.02862e-05	0.00206015	0	0.0007412	1.72798e-05	2.91558e-05	1.49343e-05	0.00150673	1.01496e-05	4.02026e-05	0	0	0.00229377	0	0.000214598	3.5736e-05	4.29719e-05	0.000158453	0.00125042	0.000160128	3.05027e-05	0.000626065	0.0008919	0	2.04746e-05	0.000118639	0	0	6.55115e-05	0	0.000639223	0	0.00104731	2.87389e-05	0	0	0.000887061	3.2937e-05	0	0	0	0.00154118	0.000129066	0	0	2.8339e-05	0.000753134
ASV_218	0.000578992	0.00176672	0.000555453	7.35767e-05	2.06577e-05	2.03068e-05	0.00115775	0.00090383	0.000433094	2.9738e-05	0.000669874	0.00127308	0.000796049	0.00047013	0.000186823	0	0.00112348	0.000929136	0.00103133	0.000422543	8.33611e-05	0.000360288	0.00110826	0.000145596	5.69298e-05	0.000631022	0.00101349	0.000301991	0.00062078	0.00105844	0.00127747	0.000633794	4.26148e-05	0.000539904	0.000108342	0.00123577	0.000612709	0.000644538	4.0321e-05	0.000296433	0.00180141	0.00100632	0.000956633	0	0.000322664	0.00123198	0.00121984	0.000566781	5.37953e-05
ASV_219	0.00129694	0.00171425	0.00075089	1.83942e-05	0.00111552	3.04603e-05	0.00124415	0.00115165	0.000552569	2.9738e-05	0.000568378	0.0015947	0.00147838	0.000302226	1.0379e-05	2.00924e-05	0.00132546	0.0013937	0.00150402	0.000686632	0	0.000240192	0.00172849	0.000145596	2.84649e-05	0.00133485	0.000655187	0.000345133	0.00137225	0.00113404	0.00163779	0.000507035	0	0.000147246	0	0.00129325	0.00169224	0.000146486	0	0.000263496	0.00192565	0.001685	0.000518176	0	0.000290398	0.00073006	0.000993946	0.000226712	5.37953e-05
ASV_220	0.00113482	0.00104954	0.00134749	0	2.06577e-05	1.01534e-05	0.000777592	0.000787206	0.00031362	0	0.0012078	0.00113907	0.000812295	0.000537291	2.07581e-05	1.00462e-05	0.000896261	0.00146518	0.00150402	0.000422543	2.7787e-05	4.0032e-05	0.000630389	5.82386e-05	9.4883e-06	0.000982938	0.000675662	0.000161781	0.000773252	0.00162546	0.0014085	0.0007183	0	0.000392657	3.61141e-05	0.000919646	0.0013713	0.000527349	8.06419e-05	0.000230559	0.00204988	0.00163819	0.000677615	0	0.00035493	0.000593174	0.00103913	0.000255051	5.37953e-05
ASV_221	0.000937967	0.00103205	0.000246868	1.83942e-05	0	8.12273e-05	0.00114047	0.00119539	0.00141876	9.91267e-05	0.000466882	0.000737048	0.00110472	0.000705195	3.11371e-05	0.00115531	0.000807897	0.000786192	0.000343776	0.00158453	0.000138935	0.000840673	0.000315194	0.000262074	1.89766e-05	0.000473267	0.00116705	0.000474557	0.000697016	0.00196568	0.00150676	0.0035915	4.26148e-05	0.00309218	0	0.00172434	0.000816946	0.00254885	0.00040321	0.00217384	0.001056	0.00119354	0.00235172	0	0.00148425	0.000775689	0.000225897	0.00192706	0.000484157
ASV_222	0.000891647	0.000472292	0.000113148	3.67884e-05	4.13155e-05	1.01534e-05	0.0016243	0.00139948	0.000268817	7.93014e-05	0.000385685	0.00112567	0.00123469	0.000134323	2.07581e-05	1.00462e-05	0.00138857	0.00235857	0.00180482	0.000316907	0	0.000240192	0.00165731	2.91193e-05	1.89766e-05	0.00184453	0.000348068	0.000194137	0.00235243	0.000642625	0.000491336	4.22529e-05	0	4.90822e-05	0	0.00080469	0.00107954	0.000146486	0	0.000197622	0.000652235	0.000514861	0.000119579	0	6.45328e-05	0.00296587	0.00365953	0.000226712	5.37953e-05
ASV_225	0.000405294	0.000314861	0.000658314	0.00259358	2.06577e-05	0.00350293	0.000743032	0.000481071	0.000448029	0.00440123	0.000751071	0.000388625	0.000389902	0.000268646	0.00415162	2.00924e-05	0.000479689	0.000464568	0.000429719	0.000158453	0.00241747	0.000480384	0.00041687	0.00081534	0.00291291	0.000667427	0.000470916	0.000194137	0.000588107	0.000756029	0.000786138	0.000380276	0.00191767	0.000196329	0.00133622	0.00080469	0.000700239	0.000263674	0.00165316	0.000164685	0.000931764	0.00117014	0.000199298	0.000834805	0.000322664	0	0.00072287	0.000113356	0.000591748
ASV_226	0.000463193	0.000804646	0.00108005	0	0.00134275	2.03068e-05	0.000224638	0.000437337	0.000776583	0	0.00108601	0.000281418	0.000519869	0.000201484	0.000550089	2.00924e-05	0.000277715	0.000428832	0.000644579	0.000580996	8.33611e-05	0.000520416	0.000396535	7.27982e-05	9.4883e-06	0.000230566	0.000624475	0.000377489	0.000337617	0.00102064	0.00101543	0.000929564	4.26148e-05	0.00157063	3.61141e-05	0.00109208	0.00110871	0.00114259	0.000161284	0.000856362	0.0019567	0.00114674	0.00127551	9.63236e-05	0.000677594	0.000547545	0.000135538	0.00090685	0.000107591
ASV_227	0.000891647	0.00131192	0.000308585	5.51826e-05	0.00045447	0.000203068	0.00119231	0.00158899	0.00094086	1.98253e-05	6.08976e-05	0.00105867	0.00125093	0.00241781	0.00021796	0	0.000643793	0.00121502	0.00141807	0.000950721	0	0.00060048	0.000864243	0.000116477	9.4883e-06	0.000873723	0.000358306	0.000647124	0.000991069	0.00166326	0.00104818	0.0014366	0	0.00112889	7.22282e-05	0.00114956	0.000992006	0.000908212	0.000322568	0.00108692	0.000279529	0.00067868	0.00107621	6.42158e-05	0.000774393	0.000866947	0.00121984	0.000623459	0.000430362
ASV_228	0.000544252	0.000892107	0.000462877	0.000202336	0.000247893	0	0.000829431	0.00120997	0.00125448	5.9476e-05	0.000537929	0.000495832	0.00103974	0.000973841	0.000134928	0.00337553	0.000454442	0.000285888	0.00021486	0.00137326	0.000166722	0.00132106	0.000488043	0.000480468	3.79532e-05	0.000509672	0.000941832	0.000463772	0.000827706	0.00173887	0.000622359	0.00245067	0	0.00269952	0	0.00129325	0.000787769	0.00266604	0.000282247	0.00200916	0.000528	0.00117014	0.00111607	0	0.000613061	0.00168826	0.000361435	0.00490266	0.000753134
ASV_229	0.000463193	0.000752169	9.25754e-05	0.000202336	0.000661048	1.01534e-05	0.000691192	0.000656005	0.000373357	3.96507e-05	0.000568378	0.000737048	0.000617344	0.000604453	1.0379e-05	0	0.000681663	0.000786192	0.000773495	0.00100354	0.000305657	0.000800641	0	0.000320312	4.74415e-05	0.000473267	0.000522102	0.000334347	0.0001198	0.000567022	0.000393069	0.000676047	0.000127845	0.000392657	3.61141e-05	0.000459823	0.00026259	0.000996103	0.000241926	0.000691677	0.00077647	0.000631875	0.000797194	6.42158e-05	0.00035493	0.00114072	0.00180717	0.00195539	0.000806929
ASV_230	0.000150538	0.000332354	0.000421733	0.00217051	0.00154933	0.00196976	0.000345596	0.000306136	0.00041816	0.00258721	0.000172543	0.00014741	0.000406147	0.0019141	0.000768049	0.00108499	0.000302961	0.000214416	0.000515663	0.000105636	0.000555741	0.000440352	8.13405e-05	0.000684303	0.000588274	0.000448996	0.000501628	0.00222179	0.000413853	0.000907235	0.000524092	0.00101407	0.000127845	0.00142338	0.000361141	0.000632257	0.000525179	0.000556646	0.000241926	0.00065874	0.000590117	0.000585069	0.000677615	3.21079e-05	0.00154879	0.000501916	0.000135538	0.00104854	5.37953e-05
ASV_231	3.47395e-05	0.000332354	0	5.51826e-05	0	0	0.000103679	0.000102045	0.000298686	0.000465895	0.000497331	0.000294819	0.000162459	0.000302226	0.00043592	0	0	3.5736e-05	8.59439e-05	0.00073945	0.000333444	0.000640512	6.10054e-05	0.000727982	9.4883e-06	1.2135e-05	0.000399255	0.000204922	4.35635e-05	0.000340213	9.82672e-05	0.00156336	0.000170459	0.00161971	0.000108342	0.00025865	0.000116707	0.000908212	0.000282247	0.00098811	0.000652235	0.000374444	0.0024713	0.000385295	0.00154879	0.000638803	9.03587e-05	0.00110522	0.00193663
ASV_232	0.000926387	0.000577246	0.00013372	3.67884e-05	0.000413155	2.03068e-05	0.00112319	0.000772629	0.000134409	9.91267e-06	3.04488e-05	0.00105867	0.00107223	6.71614e-05	0	0	0.00107299	0.00121502	0.00266426	0.000158453	5.55741e-05	0.00020016	0.000976086	0	0	0.00131058	0.00011261	5.3927e-05	0.00200392	0.0026083	0.00327557	0.000338023	8.52297e-05	9.81643e-05	0	0.00235659	0.00265507	0.000175783	8.06419e-05	0.000197622	0.00291953	0.00374444	0.000478316	3.21079e-05	0.000161332	9.12575e-05	0.000271076	2.8339e-05	0
ASV_233	0.00107692	0.00101455	0.000586311	0.000183942	0	1.01534e-05	0.00129599	0.00103503	0.000955795	7.93014e-05	0.000811968	0.00100507	0.000779803	0.000335807	0.000373646	1.00462e-05	0.000883638	0.00114355	0.00120321	0.00137326	0.000416806	0.00160128	0.000904913	0.000436789	4.74415e-05	0.00103148	0.000737086	0.000528484	0.0010782	0.00105844	0.00104818	0.000760553	0	0.000932561	7.22282e-05	0.000632257	0.000583533	0.000908212	0.000161284	0.000823425	0.000528	0.000631875	0.000876913	0	0.000129066	0.00182515	0.00117466	0.0013036	0.000430362
ASV_234	0.000440034	0.000524769	0.00212924	0.000478249	0.000351182	0.000203068	0.000587514	0.000437337	0.00186679	0.000555109	0.00294339	0.000361824	0.000438639	0.00151113	0.000643501	6.02773e-05	0.000416572	0.000571776	0.000730523	0.0014789	0.000805824	0.00108086	0.000732064	0.00129581	0.00011386	0.000570347	0.00163797	0.000938329	0.000402962	0.000604823	0.000262046	0.000760553	4.26148e-05	0.00103073	3.61141e-05	0.000459823	0.00017506	0.000791023	0.000282247	0.000592866	0.000217412	0.000117014	0.000558036	3.21079e-05	0.000580795	0.00219018	0.00140056	0.0042792	0.000484157
ASV_235	0.00164434	0.0013644	0.000113148	5.51826e-05	0.00280945	1.01534e-05	0.00100223	0.00107876	0.00031362	5.9476e-05	0.000233441	0.00132669	0.00128343	0.000167904	0	1.00462e-05	0.00127496	0.000821928	0.00120321	0.000158453	0	4.0032e-05	0.00104726	5.82386e-05	3.79532e-05	0.00108002	0.000255933	0.000258849	0.00138314	0.00132305	0.00147401	8.45059e-05	0	0	7.22282e-05	0.00135073	0.00160471	0.00020508	0	0.000131748	0.00192565	0.00196583	0.000318878	0	0.000290398	0.000410659	0.000632511	2.8339e-05	0
ASV_236	0.000787429	0.000629723	0.000360016	0	0.000681706	1.01534e-05	0.000656633	0.00102045	0.000343489	3.96507e-05	0.000324787	0.000482431	0.000682328	0.000167904	0	0.00074342	0.000504936	0.00160812	0.000988355	0.000158453	2.7787e-05	4.0032e-05	0.000904913	0	1.89766e-05	0.00139553	0.000593763	6.47124e-05	0.00138314	0.000529221	0.000393069	0.000169012	4.26148e-05	0.000147246	0	0.000603518	0.000904476	0.000234377	4.0321e-05	0.000197622	0.000186353	0.000304236	0.000119579	0	0	0.00036503	0.000993946	0.000226712	0
ASV_237	9.26387e-05	0.000104954	0.000257154	0.00645636	4.13155e-05	0.00799074	0.000155518	0.000102045	0.00073178	0.00517441	0.00076122	5.36035e-05	0.000129967	0.000235065	0.00295803	0.000351617	7.57404e-05	7.1472e-05	4.29719e-05	0.000792267	0.00486273	0.00040032	2.03351e-05	0.00834268	0.0116042	0	0.000767798	0.000463772	1.08909e-05	7.56029e-05	3.27557e-05	0.000169012	0.000213074	9.81643e-05	0.000397255	0	0	0	0.000282247	0	0	0	0.000279018	0.000288971	0.000129066	0	0	0.000113356	0.000215181
ASV_238	0	8.74615e-05	2.05723e-05	0.0050584	2.06577e-05	0.00660988	3.45596e-05	1.45779e-05	5.97372e-05	0.0061062	3.04488e-05	0	4.87377e-05	6.71614e-05	0.00330054	2.00924e-05	1.26234e-05	0	4.29719e-05	0.000158453	0.00602979	0.000160128	2.03351e-05	0.00264986	0.00483903	6.06752e-05	3.07119e-05	0.000690265	4.35635e-05	3.78015e-05	0	4.22529e-05	0.00357965	0.000147246	0.00426147	2.87389e-05	2.91766e-05	2.92972e-05	0.00286279	3.2937e-05	0	4.68055e-05	7.97194e-05	0.00234388	0.000645328	0	0	0	0.0022594
ASV_239	0.00113482	0.00101455	0.000761176	3.67884e-05	0	1.01534e-05	0.000362876	0.000306136	0.000149343	0	0.000233441	0.000482431	0.000308672	0.000134323	0	0	0.00063117	0.000285888	0.000515663	0.000105636	0	8.00641e-05	0.000264357	1.45596e-05	0	0.000351916	0.000163797	4.31416e-05	0.000479198	0.00238149	0.00252219	0.000507035	4.26148e-05	0.000588986	0.000108342	0.00106334	0.00113789	0.00041016	4.0321e-05	0.000263496	0.00198776	0.00177861	0.000677615	3.21079e-05	0.000161332	0.000501916	0.000542152	0.000198373	0
ASV_240	1.15798e-05	1.74923e-05	5.14308e-05	0.00504001	0	0.0066911	5.18394e-05	1.45779e-05	4.48029e-05	0.007038	0.000111646	8.04052e-05	3.24918e-05	3.35807e-05	0.00388176	4.01849e-05	3.78702e-05	3.5736e-05	0	0.000158453	0.00416806	0.00020016	2.03351e-05	0.00154332	0.0031596	3.64051e-05	4.09492e-05	0.000603982	2.17817e-05	0	0	4.22529e-05	0.006307	0.000539904	0.00530878	0.000114956	2.91766e-05	8.78915e-05	0.00370953	0.000263496	0.000279529	2.34028e-05	0.000199298	0.00288971	0.00103252	4.56288e-05	0	5.66781e-05	0.00172145
ASV_241	0.00071795	0.00120697	0.000277726	5.51826e-05	0.00045447	1.01534e-05	0.000483835	0.000685161	0.000776583	0.000118952	0.000598827	0.00061644	0.000926016	0.000369388	1.0379e-05	0.00387784	0.00066904	0.00107208	0.00133213	0.000633814	0.000194509	0.000800641	0.000325362	0.000174716	0.000104371	0.000922263	0.000593763	0.000355918	0.000947506	0.00109624	0.000753382	0.000676047	0	0.000539904	0	0.000632257	0.000846122	0.000498052	4.0321e-05	0.000362307	0.001584	0.00112333	0.000757334	0	0.000483996	0.000410659	0.000316256	0.000368408	5.37953e-05
ASV_242	5.78992e-05	0.000174923	0.000257154	0.000275913	0	0.000182762	8.63991e-05	5.83116e-05	0.000462963	0.000138777	0.000223291	8.04052e-05	3.24918e-05	0.000638034	0.000996388	2.00924e-05	3.78702e-05	0.000214416	8.59439e-05	0.0014789	0.00175058	0.00144115	0	0.000582386	0.000218231	0.000133485	0.000204746	0.000355918	5.44544e-05	0.000151206	0.000163779	0.00118308	0.000127845	0.00260135	0.000180571	0	5.83533e-05	0.000908212	0.000161284	0.00191035	0.000745411	0.000140417	0.00179369	0.000128432	0.00822793	4.56288e-05	0	0.00104854	0.000107591
ASV_243	0.000254756	0.000244892	0.000936041	3.67884e-05	0.00359445	0	0.000328316	0.000291558	0.000821386	9.91267e-06	0.00112661	0.000214414	0.000454885	0.000503711	0	5.02311e-05	0.000227221	0.000607512	0.000386747	0.00126763	0.000194509	0.00104083	0.000162681	0.000101918	0	0.000643157	0.000450441	0.000312776	0.000272272	0.000642625	0.000720626	0.00105632	0	0.00152155	3.61141e-05	0.000316128	0.00035012	0.00123048	0.000161284	0.00144923	9.31764e-05	0.000491458	0.000597895	3.21079e-05	0.000258131	0.000593174	0.000496973	0.00138861	0.000161386
ASV_244	0.00213069	0.00132942	0.000185151	1.83942e-05	4.13155e-05	2.03068e-05	0.00101951	0.00103503	0.0005227	4.95633e-05	0.000487181	0.00124628	0.00108848	0.000167904	2.07581e-05	0.00095439	0.000883638	0.0008934	0.00128916	0.000264089	0	0.000280224	0.00103709	5.82386e-05	1.89766e-05	0.00114069	0.000522102	0.000194137	0.00156829	0.000945037	0.00121196	0.000253518	0	0.000294493	0	0.00120704	0.00140048	0.000439457	4.0321e-05	0.000197622	0.00111812	0.00189562	0.000279018	3.21079e-05	0.000258131	0.000593174	0.00103913	0.000113356	0
ASV_245	0.000671631	0.000927092	0.000349729	0.000128759	2.06577e-05	0.000243682	0.000656633	0.000568538	0.00031362	2.9738e-05	0.000720622	0.000710246	0.00115346	0.000738776	0	0.00173799	0.00119922	0.000929136	0.000988355	0.000369725	8.33611e-05	8.00641e-05	0.00110826	0.000145596	7.59064e-05	0.00103148	0.000552814	0.000301991	0.000936615	0.00136085	0.00104818	0.000760553	0	0.000638068	0	0.000718473	0.000671063	0.000322269	4.0321e-05	0.000296433	0.00118023	0.00203604	0.000478316	3.21079e-05	0.000419463	0.000638803	0.000406614	0.00031173	5.37953e-05
ASV_246	3.47395e-05	1.74923e-05	0.000123434	0.00235446	0	0.00332017	3.45596e-05	1.45779e-05	0.000224014	0.00161577	0.000608976	1.34009e-05	0	0	0.00115207	1.00462e-05	0	0	4.29719e-05	5.28178e-05	0.00136156	0.000120096	3.05027e-05	0.00200923	0.00209691	1.2135e-05	0.000235458	0.000442201	1.08909e-05	3.78015e-05	0	0.000211265	0.000255689	0.000196329	0.000180571	2.87389e-05	0	8.78915e-05	0.000322568	0.000131748	6.21176e-05	9.3611e-05	0.000159439	0.000224755	0.00106479	0	4.51794e-05	8.50171e-05	0.000968315
ASV_247	0.000497933	0.000542261	0.000946327	1.83942e-05	0.0010742	4.06137e-05	0.00093311	0.000670583	0.0010454	2.9738e-05	0.00167468	0.000656643	0.000503623	0.000335807	1.0379e-05	0	0.000479689	0.00142944	0.00133213	0.00100354	8.33611e-05	0.0010008	0.000935416	0.000116477	9.4883e-06	0.000764507	0.000737086	0.000204922	0.000729689	0.000567022	0.000491336	0.000211265	0	0.000245411	0	0.000459823	0.000379296	0.000703132	0	0.000461118	0.000310588	0.00025743	0.000239158	0	0.000129066	0.000958204	0.00212343	0.000765154	5.37953e-05
ASV_248	0.000984286	0.000699692	0.000565739	0	0	1.01534e-05	0.000587514	0.000728895	0.000388292	9.91267e-05	0.000304488	0.00100507	0.000796049	0.00047013	1.0379e-05	1.00462e-05	0.00145169	0.000321624	0.000644579	0.000580996	5.55741e-05	0.00060048	0.000772735	4.36789e-05	3.79532e-05	0.000631022	0.000286644	0.000463772	0.000697016	0.00143646	0.00108094	0.000676047	8.52297e-05	0.000588986	0	0.00137947	0.00131295	0.000468755	4.0321e-05	0.000395244	0.00121129	0.0017318	0.000717474	0	0.00135519	0.000228144	0.000316256	0.000141695	0.000107591
ASV_250	0.00070637	0.000437308	0.00102862	9.19709e-05	0.00111552	0	0.000604793	0.000481071	0.00177718	9.91267e-06	0.00110631	0.000871057	0.000601098	0.00214917	2.07581e-05	0.00480209	0.00111086	0.000678984	0.000429719	0.00121481	0	0.00140112	0.00087441	0.000174716	2.84649e-05	0.000315511	0.00208841	0.00286891	0.000424744	3.78015e-05	0.000163779	0.000422529	4.26148e-05	0.000638068	0	0.000833429	0.000379296	0.00158205	0.000201605	0.00135042	0.000652235	7.02083e-05	0.000597895	3.21079e-05	0.000548529	0.000912575	0.000225897	0.000991867	0.000268976
ASV_251	0.00101903	0.00125945	0.000720031	5.51826e-05	0	1.01534e-05	0.000656633	0.000495648	0.000672043	0.000188341	0.00133975	0.000830854	0.000942262	0.000201484	1.0379e-05	2.00924e-05	0.000618546	0.00071472	0.000988355	0.000422543	2.7787e-05	0.000440352	0.000742232	7.27982e-05	6.64181e-05	0.000691697	0.000808747	0.00039906	0.0010782	0.000718228	0.00114645	0.000676047	0	0.000392657	0	0.000775951	0.000671063	0.00061524	8.06419e-05	0.000296433	0.000621176	0.00107653	0.000597895	3.21079e-05	0.000225865	0.000593174	0.000542152	0.00031173	0.000107591
ASV_252	0.000555832	0.0004548	0.000915468	0.000128759	0.00128078	2.03068e-05	0.000414715	0.000568538	0.0010006	9.91267e-05	0.0012687	0.000536035	0.000406147	0.000570872	0.000363266	0.00270243	0.000353455	0.000821928	0.000687551	0.000950721	0.000166722	0.000960769	0.00104726	0.000174716	1.89766e-05	0.000703832	0.00111587	0.000323562	0.00050098	0.000340213	0.000425825	0.000253518	0	0.000441739	0	0.000172434	0.000379296	0.00041016	4.0321e-05	0.00032937	0.000186353	0.00025743	0.000358737	3.21079e-05	0.000129066	0.00127761	0.00248486	0.0011619	0.000215181
ASV_255	6.9479e-05	0.000192415	0.000730317	5.51826e-05	0	0	0.000397436	0.000364447	0.000224014	0	0.000131945	0.000107207	0.000308672	6.71614e-05	0.000415162	1.00462e-05	0.000126234	0.00110782	0.0010743	0.000422543	0	0.00020016	0.000447373	1.45596e-05	9.4883e-06	0.000655292	0.000174034	0.000194137	0.000588107	0.000869434	0.00127747	0.000380276	0	9.81643e-05	3.61141e-05	0.000172434	0.000320943	0.00020508	0	0.000263496	0.000124235	0.000491458	7.97194e-05	0	9.67992e-05	0.00168826	0.00515045	0.000538442	5.37953e-05
ASV_256	0.000196857	0.000542261	0	5.51826e-05	0	0	0.000138238	0.000204091	0.000119474	0	8.11968e-05	0.000187612	0.000227443	0.000402969	0	0	0.000214598	7.1472e-05	0.000730523	0.00073945	2.7787e-05	0.00040032	0.000162681	7.27982e-05	3.79532e-05	0.000303376	0.000102373	0.000129425	0.000196036	0.000831632	0.00104818	0.0014366	0	0.00122705	0	0.000660996	0.000962829	0.0010254	0.000120963	0.00121867	0.00108706	0.000982916	0.00159439	0	0.000322664	9.12575e-05	9.03587e-05	0.000226712	0
ASV_257	0.000949547	0.00120697	0.000113148	3.67884e-05	0	1.01534e-05	0.00167614	0.00141406	0.000373357	0	0.000121795	0.000723647	0.00113721	0.00047013	2.07581e-05	4.01849e-05	0.00111086	0.00192974	0.00176185	0.000264089	2.7787e-05	0.000240192	0.00148446	8.73579e-05	1.89766e-05	0.00157756	0.000296882	0.000204922	0.00163363	0.000718228	0.00157228	0.000126759	0	0.000294493	0	0.0011783	0.0017506	0.000292972	8.06419e-05	0.000428181	0.00118023	0.00102972	0.000159439	3.21079e-05	0	0.000958204	0.00374989	0.000226712	0.000161386
ASV_258	0.000961126	0.000944584	0.000288013	3.67884e-05	0.00045447	1.01534e-05	0.00146878	0.00180766	0.00031362	9.91267e-05	0.000842417	0.00101847	0.00123469	0.000268646	2.07581e-05	3.01386e-05	0.00104774	0.00214416	0.00167591	0.000264089	5.55741e-05	0.000320256	0.00151497	5.82386e-05	2.84649e-05	0.00178385	0.000511865	0.000194137	0.00162274	0.00105844	0.000687871	0.000422529	0	0.000245411	0	0.000603518	0.00151719	0.000146486	0	0.000263496	0.000465882	0.000702083	3.98597e-05	0	9.67992e-05	0.00255521	0.0043824	0.000680137	0.000107591
ASV_260	0.00128536	0.0015918	0.000720031	0	4.13155e-05	3.04603e-05	0.00150334	0.00141406	0.000328554	3.96507e-05	0.000172543	0.00111227	0.00115346	0.000235065	3.11371e-05	2.00924e-05	0.000984625	0.00200122	0.00189077	0.000211271	0	8.00641e-05	0.00137262	1.45596e-05	0	0.00138339	0.000409492	0.000452986	0.00227619	0.000869434	0.000753382	8.45059e-05	0	0	0	0.000660996	0.00128377	0.000175783	0	0.000164685	0.000621176	0.000655277	7.97194e-05	0	0	0.000821318	0.00158128	0.000226712	0
ASV_261	0.000497933	0.00104954	0.000360016	0.000312701	4.13155e-05	1.01534e-05	0.000483835	0.000699739	0.00123955	6.93887e-05	0.00114691	0.000938061	0.00063359	0.000638034	0.000269855	0	0.000934131	0.000571776	0.00154699	0.00380288	0.000805824	0.00388311	0.0007524	0.000640624	1.89766e-05	0.000631022	0.00117729	0.000970685	0.000729689	0.000302412	0.000262046	0.000971817	4.26148e-05	0.00166879	3.61141e-05	0.000660996	0.000379296	0.00234377	0.000927382	0.0024044	0.000465882	0.000468055	0.000438457	6.42158e-05	0	0.00104946	0.00103913	0.00136027	0.000537953
ASV_262	0.000335815	0.000367338	0.00212924	0.000275913	0.00138407	0.000213222	0.000259197	0.000393603	0.00126941	0.000138777	0.00213142	0.000335022	0.000292426	0.000906679	9.34114e-05	3.01386e-05	0.000403949	0.00053604	0.000429719	0.00163735	0.000611315	0.00220176	0.000671059	0.00135405	0.000123348	0.000194161	0.0011261	0.000776548	0.000272272	0.000189007	0.000163779	0.000929564	4.26148e-05	0.00112889	0	0.000488562	0.000145883	0.00061524	0.000322568	0.000362307	0.000403764	0.000187222	0.000677615	6.42158e-05	0.000580795	0.000821318	0.00072287	0.0023238	0.000968315
ASV_264	0.00118114	0.00117198	0.00115205	1.83942e-05	0	2.03068e-05	0.00124415	0.00132659	0.000657109	1.98253e-05	0.00125855	0.000857656	0.00112097	0.000369388	1.0379e-05	2.00924e-05	0.00078265	0.00110782	0.00176185	0.00073945	0	0.00040032	0.00133195	8.73579e-05	3.79532e-05	0.00126204	0.000900882	0.00028042	0.00114354	0.000604823	0.000851649	0.000380276	0	0.000196329	0	0.0010346	0.000904476	0.000351566	0	0.000461118	0.000590117	0.00100632	0.000438457	0	0.000161332	0.00104946	0.00103913	0.000481764	0
ASV_265	0.000347395	3.49846e-05	0.00161493	0.000312701	0.00793257	0.000192915	0.000311037	0.000204091	0.00141876	0.000118952	0.000832268	0.000174211	0.000178705	0.00265288	6.22743e-05	0.0193289	1.26234e-05	0.000107208	0.000128916	0.00227117	0.000111148	0.00228183	0.000447373	0.000262074	1.89766e-05	7.28102e-05	0.00131037	0.00249143	6.53452e-05	0.000113404	6.55115e-05	0.00135209	0	0.00186512	7.22282e-05	0.000660996	5.83533e-05	0.00172853	0.000564493	0.0026679	0.00024847	0	0.000398597	0.000288971	0.000290398	0.000638803	4.51794e-05	0.00158699	0.000699338
ASV_266	0.000671631	0.000874615	0.000288013	5.51826e-05	0.00113618	0.000172608	0.000570234	0.000422759	0.00031362	0.000188341	0.000883016	0.000522634	0.000438639	0.000167904	5.18952e-05	2.00924e-05	0.000492312	0.000464568	0.000687551	0.000211271	0.000333444	0.000320256	0.000935416	0.000451349	0.000151813	0.000412591	0.000624475	0.000269635	0.000533653	0.000869434	0.00127747	0.000591541	8.52297e-05	0.000294493	0.000180571	0.00054604	0.000787769	0.000498052	4.0321e-05	0.000494055	0.00127341	0.00131055	0.000797194	0	0.000419463	0.00073006	0.000632511	0.000198373	0.000161386
ASV_267	0.000474773	0.000472292	0.000946327	0.000128759	0.00305735	1.01534e-05	0.000743032	0.000874674	0.000567503	4.95633e-05	0.00051763	0.000469031	0.000991	0.000268646	1.0379e-05	2.00924e-05	0.000126234	0.00182254	0.00232048	0.000633814	2.7787e-05	0.000160128	0.00108793	7.27982e-05	2.84649e-05	0.000910128	0.000716611	0.000258849	0.000631671	0.000907235	0.00153952	0.000845059	4.26148e-05	0.000392657	0	0.000373606	0.000816946	0.000234377	8.06419e-05	0.000296433	0.000838587	0.00145097	0.000916773	0	0.000419463	0.000638803	0.00194271	0.000680137	0.000107591
ASV_268	0.000428454	0.000769661	0.000164579	1.83942e-05	2.06577e-05	0	0.000622073	0.000714317	0.000238949	9.91267e-06	8.11968e-05	0.000777251	0.000731065	0.000201484	1.0379e-05	1.00462e-05	0.0005933	0.000678984	0.000687551	0.000264089	0.000333444	0.000240192	0.000620221	5.82386e-05	3.79532e-05	0.000533942	0.000214983	0.000118639	0.000457417	0.000982838	0.00117921	0.0007183	8.52297e-05	0.000147246	3.61141e-05	0.000229911	0.00102118	0.000146486	0	9.8811e-05	0.000993881	0.00161479	0.000518176	3.21079e-05	0.000322664	0.000866947	0.000858408	0.00028339	0.000107591
ASV_270	0.000787429	0.000699692	0.000648028	0	4.13155e-05	1.01534e-05	0.000777592	0.000918408	0.000358423	1.98253e-05	0.000162394	0.000549436	0.000958508	0.000268646	0.00010379	1.00462e-05	0.000580676	0.00017868	0.000171888	0.000264089	0	0.000320256	0.000233854	0.000131037	8.53947e-05	0.000364051	0.000399255	0.00028042	0.000337617	0.00223029	0.0019981	0.00147885	0	0.00132522	3.61141e-05	0.00120704	0.000758593	0.00117189	0	0.00065874	0.00201882	0.00299555	0.00195312	6.42158e-05	0.00116159	4.56288e-05	9.03587e-05	0.000425086	5.37953e-05
ASV_271	0.000590572	0.000489784	0.000833179	7.35767e-05	0	0	0.000466555	0.000437337	0.000403226	7.93014e-05	0.000548079	0.00045563	0.000471131	0.000268646	0.000186823	1.00462e-05	0.000164104	0.00071472	0.00021486	0.000158453	8.33611e-05	0.000280224	0.000366032	0.000101918	1.89766e-05	0.000364051	0.000696136	0.000237279	0.000206927	0.000642625	0.000262046	0.000338023	0.000511378	0.000490822	0.000361141	0.000747212	0.000583533	0.000585943	0.000443531	0.000362307	0.000496941	0.000210625	0.000239158	0.000642158	0.000322664	0.000410659	0.000316256	0.0013036	0.000753134
ASV_272	6.9479e-05	3.49846e-05	0	0.0037892	0.000144604	0.00532039	1.72798e-05	1.45779e-05	0.000119474	0.00595751	0.000223291	5.36035e-05	0	0.000201484	0.00285424	4.01849e-05	3.78702e-05	3.5736e-05	8.59439e-05	5.28178e-05	0.00430699	0.000520416	2.03351e-05	0.0016598	0.00204947	3.64051e-05	3.07119e-05	0.000690265	3.26726e-05	0	0	4.22529e-05	0.00349442	0	0.00285302	0	0	2.92972e-05	0.00193541	9.8811e-05	0	4.68055e-05	3.98597e-05	0.00157329	0.000129066	0	0	0.000113356	0.00123729
ASV_273	0.000243177	0.000419815	0.000977185	0.000331095	0.000103289	8.12273e-05	8.63991e-05	0.000218668	0.000597372	0.000128865	0.000426283	0.000603039	0.000178705	0.000772356	4.15162e-05	0.00200924	0.000189351	0	0	0.00073945	0.00027787	0.000520416	0	0.000611505	0.00011386	4.85402e-05	0.000409492	0.000895188	9.80179e-05	0.000453618	0.000131023	0.00139435	0.000340919	0.00235594	0.000144456	0.000344867	0.000466826	0.00123048	0.00197573	0.000823425	0.000621176	0.000140417	0.00434471	0.00221544	0.010422	0.00036503	0.000316256	0.00195539	0.00473398
ASV_275	0.00148222	0.000822138	0.000174865	0	0	0.000152301	0.000743032	0.000860096	0.00020908	0	0.000192842	0.00131329	0.00128343	6.71614e-05	1.0379e-05	2.00924e-05	0.000757404	0.00071472	0.00150402	0.000264089	0	0.000160128	0.00108793	0.000116477	1.89766e-05	0.000764507	0.000122848	0.000118639	0.000838597	0.00136085	0.00101543	0.00029577	8.52297e-05	0.000343575	3.61141e-05	0.00152316	0.00189648	0.000439457	0	0.000296433	0.00161506	0.00180201	0.000438457	0	9.67992e-05	0.000228144	0.000361435	5.66781e-05	0
ASV_276	0.000393714	0.000139938	0.000822893	0.000533431	0.00233432	2.03068e-05	0.000207358	0.000116623	0.000806452	0.000822752	0.000822118	8.04052e-05	4.87377e-05	0.00181336	0.00182671	6.02773e-05	0.000403949	0.00017868	0.000128916	0.00105636	0.00261198	0.00176141	0.000193184	0.00232954	0.00033209	0.000157756	0.000665425	0.00264242	4.35635e-05	0.000491419	0.00022929	0.00135209	4.26148e-05	0.00161971	3.61141e-05	2.87389e-05	8.75299e-05	0.0010254	0.000564493	0.00135042	0.000714352	0.000187222	0.00251116	0.000288971	0.00377517	4.56288e-05	0.000451794	0.000481764	0.00156006
ASV_277	0.000764269	0.000769661	0.000246868	3.67884e-05	0.000764336	1.01534e-05	0.00126143	0.00110792	0.000716846	9.91267e-06	0.000751071	0.00121948	0.000682328	0.000335807	3.11371e-05	0.00149689	0.000517559	0.00146518	0.00116024	0.000580996	0	0.000280224	0.00101676	0.000131037	9.4883e-06	0.000606752	0.000870171	0.000301991	0.00075147	0.000340213	0.00045858	0.000253518	0	4.90822e-05	0	0.000632257	0.000466826	0.000380863	0	0.000197622	0.000869646	0.000397847	0.000119579	0	9.67992e-05	0.00150575	0.00248486	0.000991867	0.000107591
ASV_278	0.000115798	0.000157431	0.000205723	0.00169227	0	0.00138086	5.18394e-05	5.83116e-05	0.000462963	0.00170498	0.000426283	2.68017e-05	4.87377e-05	0.000604453	0.00304106	1.00462e-05	2.52468e-05	0.000107208	0	0.00132045	0.00330666	0.00128102	0.000132178	0.0024169	0.00627176	2.42701e-05	0.000245695	0.00122953	5.44544e-05	7.56029e-05	3.27557e-05	0.000507035	0.00191767	0.000343575	0.00169736	0	8.75299e-05	0.000380863	0.00290311	0.000526992	0.000124235	7.02083e-05	0.000797194	0.00192647	0.00151652	9.12575e-05	0.000948767	0.000566781	0.00419603
ASV_279	8.10589e-05	0.000314861	0.000802321	0	0	0	0.000138238	0.000233246	0.000358423	9.91267e-06	0.000223291	0.00014741	0.000341164	0.000134323	1.0379e-05	0	0.000201974	0.000393096	0.000429719	0.000369725	0	0.000480384	0.000325362	1.45596e-05	0	0.000400456	0.000184271	0.000118639	0.000718798	0.00117185	0.00163779	0.000338023	0	0.000196329	0	0.000172434	0.00026259	0.000117189	0	0.00032937	0.000372706	0.00025743	7.97194e-05	0	0.000225865	0.000228144	0.00230415	0.000481764	0
ASV_280	0.000787429	0.000314861	0.000606883	9.19709e-05	0.000103289	0	0.000449275	0.00090383	0.000612306	0	0.000477031	0.000857656	0.000796049	0.000436549	3.11371e-05	0	0.000580676	0.000464568	0.000343776	0.000369725	2.7787e-05	0.000440352	0.000264357	0.000101918	9.4883e-06	0.000291241	0.000900882	0.000334347	0.000511871	0.000340213	0.000393069	0.0007183	4.26148e-05	0.000490822	7.22282e-05	0.00025865	0.000204236	0.000732429	0.000161284	0.000230559	0.000279529	0.000140417	0.000518176	0	0.00035493	0.00073006	0.000135538	0.00113356	0.000107591
ASV_281	0.000578992	0.000664708	0.000318871	7.35767e-05	0.00103289	1.01534e-05	0.00091583	0.00109334	0.00094086	1.98253e-05	0.000375535	0.000294819	0.0012022	0.000537291	0	1.00462e-05	0.000239844	0.00125076	0.000687551	0.0014789	0.000138935	0.0010008	0.000549048	0.000174716	1.89766e-05	0.000764507	0.00115681	0.000593197	0.000446526	0.000793831	0.000556848	0.00101407	4.26148e-05	0.000588986	0	0.000344867	0.000466826	0.00140626	4.0321e-05	0.000889299	0.000155294	0.000351041	0.000797194	0	0.000161332	0.000593174	0.000271076	0.0011619	0.000161386
ASV_282	0.00116956	0.000664708	0.000246868	9.19709e-05	0.000103289	3.04603e-05	0.000846711	0.000714317	0.000343489	2.9738e-05	0.000710472	0.000790652	0.000666082	0.000369388	0	1.00462e-05	0.000403949	0.000464568	0.000429719	0.000105636	8.33611e-05	4.0032e-05	0.00104726	4.36789e-05	1.89766e-05	0.000667427	0.000685899	0.000258849	0.000381181	0.00136085	0.00144125	0.000549288	0	0.000441739	3.61141e-05	0.000948385	0.000992006	0.000351566	0	0.000263496	0.00173929	0.00138076	0.000677615	0	0.000258131	0.000410659	0.000587332	0.00031173	0
ASV_283	0.00156328	0.000787154	0.00158407	0.000110365	0.00171459	2.03068e-05	0.00108863	0.000918408	0.000403226	3.96507e-05	0.00171528	0.000884458	0.000893524	0.000436549	0.000384025	0.00104481	0.000921508	0.0012865	0.00128916	0.000369725	5.55741e-05	8.00641e-05	0.00197251	4.36789e-05	2.84649e-05	0.00151688	0.000634713	0.00014021	0.00103463	0.000718228	0.000720626	0.000338023	0	9.81643e-05	0	0.00106334	0.000875299	0.000498052	0	0.00032937	0.000683293	0.000631875	0.000159439	3.21079e-05	9.67992e-05	0.00141449	0.00194271	0.000538442	5.37953e-05
ASV_284	0.000463193	0.000437308	0.000678887	1.83942e-05	0.0014667	2.03068e-05	0.000449275	0.000728895	0.000358423	9.91267e-06	0.000700323	0.000576238	0.000584852	0.000268646	0	2.00924e-05	0.000340832	0.00132223	0.000988355	0.000316907	0	0.00040032	0.000894745	2.91193e-05	3.79532e-05	0.000837318	0.000634713	0.000129425	0.000479198	0.000604823	0.000589603	0.000338023	0	0.000147246	0	0.000574779	0.000700239	0.000322269	8.06419e-05	0.000296433	0.000124235	0.000280833	0.000239158	3.21079e-05	0.000129066	0.00136886	0.00140056	0.000425086	5.37953e-05
ASV_286	0	0	0	0	0	0	0	0	0	0	0	0	0	0	0	0	0	0	0	0	0	0	0	0	0	0	0	0	0	0	0	0	0	0	0	0	0	0	0	0	0	0	0	0	0	0	0	0	0
ASV_287	0.00072953	0.00125945	0.00142978	0.000147153	0	1.01534e-05	0.000535674	0.000991297	0.00110514	1.98253e-05	0.0011672	0.000241216	0.000487377	0.00194768	0.000176444	2.00924e-05	0.00122447	0.00053604	0.000773495	0.00126763	0.000222296	0.000960769	0.000721897	0.000320312	3.79532e-05	0.000448996	0.000941832	0.00248064	0.000446526	0.000491419	0.000327557	0.0007183	0	0.000785315	3.61141e-05	0.000201173	0.000204236	0.000527349	0.000161284	0.000625803	0.000714352	0.000514861	0.000438457	9.63236e-05	0.000903459	0.000410659	0.000271076	0.000481764	0.000537953
ASV_288	0.000301076	0.000262385	0.000277726	0.000147153	4.13155e-05	1.01534e-05	0.000431995	0.00027698	0.000477897	0.000109039	0.000477031	0.000482431	0.000243688	0.000839518	0	0.00189873	0.000568053	0.000250152	0.000429719	0.000264089	0.000111148	0.000240192	0.000193184	0.000145596	0	0.000279106	0.000307119	0.000355918	0.00013069	0.000340213	9.82672e-05	0.000126759	0	0.000245411	7.22282e-05	0.000402345	8.75299e-05	0.000234377	0.000120963	0.000428181	0.000124235	0.000163819	0.000797194	9.63236e-05	0.00164559	0.000501916	0.000632511	0.00172868	0.000322772
ASV_289	0.000671631	0.00118948	0.000205723	3.67884e-05	2.06577e-05	0.000213222	0.000639353	0.000524804	0.000253883	9.91267e-06	0.000233441	0.00101847	0.000584852	0.000167904	1.0379e-05	0	0.000605923	0.00035736	0.000558635	0.000158453	2.7787e-05	0.000240192	0.000427038	8.73579e-05	0	0.000521807	0.000337831	9.70685e-05	0.00062078	0.00117185	0.0011137	0.000507035	0	0.000392657	0	0.0010346	0.00102118	0.000380863	4.0321e-05	0.000197622	0.000838587	0.00112333	0.000558036	0	0.000225865	0.000319401	0.000271076	8.50171e-05	5.37953e-05
ASV_290	0.000196857	0.000419815	0.000370302	1.83942e-05	2.06577e-05	0.000182762	0.000345596	0.000451915	0.000358423	2.9738e-05	0.000192842	0.000522634	0.00027618	0.000268646	0.000145307	0	0.000378702	0.000142944	0.000343776	0.000580996	0.000138935	0.00020016	0.000528713	0.0008299	0.000265672	0.000315511	0.000389017	0.000409845	0.000283163	0.000642625	0.000818894	0.0007183	0	0.000392657	0.000144456	0.000316128	0.000729416	0.000644538	0.000201605	0.000395244	0.000838587	0.00135736	0.00103635	0.000128432	0.000290398	0.000273773	0.000406614	0.000425086	0.000161386
ASV_291	0.000903227	0.00146935	0.00160464	3.67884e-05	0.000784994	3.04603e-05	0.00108863	0.00104961	0.000896057	7.93014e-05	0.000548079	0.00127308	0.000779803	0.000873098	0	3.01386e-05	0.00102249	0.000643248	0.0010743	0.000580996	2.7787e-05	0.000280224	0.000843908	5.82386e-05	3.79532e-05	0.000825183	0.000706374	0.000442201	0.000838597	0.000907235	0.000949916	0.000971817	8.52297e-05	0.000343575	0	0.00080469	0.00110871	0.000703132	0.000201605	0.000757551	0.00133553	0.000585069	0.000677615	3.21079e-05	0.000548529	0.000228144	4.51794e-05	0.000141695	0.000107591
ASV_292	0.000497933	0.000577246	0.0016355	7.35767e-05	0.00303669	1.01534e-05	0.000414715	0.000772629	0.00116487	0	0.00078152	0.000442229	0.00128343	0.00127607	2.07581e-05	3.01386e-05	0.000833144	0.000500304	0.000773495	0.00110917	8.33611e-05	0.00104083	0.00087441	0.000276633	3.79532e-05	0.00116496	0.00141275	0.00053927	0.00102374	0.000718228	0.000786138	0.00169012	0	0.00127614	3.61141e-05	0.000229911	0.000320943	0.00131837	0.000282247	0.000790488	0.000465882	0.000397847	0.000677615	0	0.000129066	0.000410659	0.000406614	0.0013036	0.000376567
ASV_293	4.63193e-05	1.74923e-05	2.05723e-05	0.00630921	8.2631e-05	0.00673172	3.45596e-05	7.28895e-05	5.97372e-05	0.00413358	4.05984e-05	1.34009e-05	6.49836e-05	6.71614e-05	0.006736	4.01849e-05	1.26234e-05	0	0	0	0.00447371	0.000120096	1.01676e-05	0.00128125	0.00423178	7.28102e-05	2.04746e-05	0.000172566	0	3.78015e-05	0	4.22529e-05	0.00140629	0	0.00187793	0	0	2.92972e-05	0.00100802	0	0	0	3.98597e-05	0.00105956	0.000225865	0	4.51794e-05	2.8339e-05	0.000322772
ASV_294	2.31597e-05	1.74923e-05	2.05723e-05	0.00296146	0	0.00257897	5.18394e-05	0	1.49343e-05	0.00291432	5.0748e-05	2.68017e-05	0	3.35807e-05	0.00331091	2.00924e-05	2.52468e-05	3.5736e-05	0	0	0.00361232	0	2.03351e-05	0.00184907	0.00271365	3.64051e-05	3.07119e-05	0.000118639	4.35635e-05	0	0	4.22529e-05	0.00899173	0.000147246	0.00660888	5.74779e-05	0	2.92972e-05	0.00491916	6.5874e-05	0.000124235	0.000140417	3.98597e-05	0.00552256	0.000387197	4.56288e-05	4.51794e-05	2.8339e-05	0.00172145
ASV_295	0.00068321	0.000734677	0.000792034	0.000110365	0.000371839	1.01534e-05	0.000466555	0.000379025	0.000761649	9.91267e-06	0.000345087	0.000884458	0.000438639	0.000839518	0.000145307	0.00299377	0.000530183	0.000464568	0.000601607	0.00110917	5.55741e-05	0.000880705	0.000935416	0.000131037	3.79532e-05	0.000303376	0.000696136	0.00028042	0.000697016	0.000793831	0.000491336	0.00164786	0	0.00127614	7.22282e-05	0.0016956	0.000758593	0.00237307	0	0.00144923	0.000590117	0.000538264	0.00143495	0.000160539	0.000387197	0.000684431	0.000632511	0.00113356	0.000161386
ASV_296	0.000764269	0.000769661	0.000360016	0	0	0	0.000570234	0.00100587	0.000746714	2.9738e-05	0.000446583	0.000750449	0.00133216	0.000100742	8.30323e-05	0	0.000252468	0.000857664	0.000902411	0.000845085	0	0.000360288	0	2.91193e-05	0	0.000424726	0.000880408	0.000258849	0.000413853	0.00143646	0.0017033	0.00118308	0	0.000539904	3.61141e-05	0.000517301	0.000758593	0.000527349	0	0.000296433	0.000559058	0.00184882	0.000637755	0	0.000290398	0.000912575	0.000451794	0.000821832	0.000107591
ASV_297	0.000567412	0.000927092	1.02862e-05	0.000257519	0	0.000203068	0.000587514	0.000699739	0.000642174	6.93887e-05	0.000446583	0.000804052	0.000617344	0.000268646	0.000249097	2.00924e-05	0.000795274	0.00053604	0.000816467	0.000528178	0.000583528	0.000440352	0.000366032	0.00117933	0.000588274	0.000364051	0.000450441	0.000528484	0.000315835	0.000378015	0.00045858	0.000338023	4.26148e-05	0.000196329	7.22282e-05	0.000488562	0.000583533	0.00020508	0.000161284	0.00032937	0.000807529	0.000374444	0.000239158	6.42158e-05	9.67992e-05	0.000410659	9.03587e-05	0.000255051	0.000322772
ASV_298	0.000150538	0.000122446	7.20031e-05	0.0066587	4.13155e-05	0.0138696	0.000138238	0.000160357	0.000343489	0.00407411	0.000355236	9.38061e-05	9.74754e-05	0.000268646	0.00583302	6.02773e-05	5.04936e-05	0.000107208	0	0.00047536	0.00302879	0.000360288	0.000132178	0.00321768	0.00484852	8.49453e-05	0.000194509	0.00070105	5.44544e-05	3.78015e-05	0	0	0	4.90822e-05	7.22282e-05	0	0	0	0.000161284	3.2937e-05	0	0	3.98597e-05	9.63236e-05	0.000129066	0	4.51794e-05	2.8339e-05	0.000161386
ASV_299	0.000868488	0.000577246	0.000174865	0.000128759	0.000309866	2.03068e-05	0.00129599	0.00144321	0.000298686	3.96507e-05	0.000142094	0.000536035	0.00103974	0.00047013	0	2.00924e-05	0.000681663	0.00135797	0.00124619	0.000264089	0.000138935	0.00040032	0.00110826	0.000131037	1.89766e-05	0.00116496	0.00026617	0.000226493	0.000991069	0.000869434	0.000949916	0.000126759	0	0.000245411	3.61141e-05	0.000862168	0.000904476	0.00020508	4.0321e-05	0.000230559	0.000962823	0.000491458	0.000279018	0	0.000129066	0.00100383	0.00135538	0.000651798	0.000107591
ASV_300	0.000752689	0.00106703	0.000102862	5.51826e-05	0	2.03068e-05	0.00122687	0.00147237	0.000403226	1.98253e-05	0.00025374	0.000951462	0.00115346	0.000201484	1.0379e-05	1.00462e-05	0.00066904	0.00235857	0.00128916	0.000422543	2.7787e-05	0.000280224	0.00137262	4.36789e-05	1.89766e-05	0.0012135	0.000419729	0.000269635	0.00155739	0.000491419	0.000393069	0.000126759	0	9.81643e-05	0	0.00114956	0.00192566	0.000556646	0	0.00032937	0.000186353	0.000280833	3.98597e-05	3.21079e-05	3.22664e-05	0.000912575	0.0015361	0.00028339	0
ASV_301	1.15798e-05	1.74923e-05	1.02862e-05	0.0012508	0	0.00129964	5.18394e-05	1.45779e-05	2.98686e-05	0.00143734	2.02992e-05	2.68017e-05	1.62459e-05	6.71614e-05	0.00218998	1.00462e-05	2.52468e-05	0	0	0	0.00133378	0	1.01676e-05	0.000626065	0.00116706	0	2.04746e-05	4.31416e-05	4.35635e-05	3.78015e-05	0.000131023	0.000126759	0.0110372	0.000294493	0.0106537	0.000143695	2.91766e-05	0.000117189	0.00818515	6.5874e-05	0.000155294	7.02083e-05	7.97194e-05	0.0100819	0.00103252	4.56288e-05	0	0.000113356	0.00408844
ASV_303	0.000810589	0.000752169	0.000257154	0	2.06577e-05	0.000304603	0.000397436	0.000422759	0.00041816	6.93887e-05	0.000680024	0.00076385	0.000536115	0.000167904	0.000134928	0	0.000302961	0.000285888	0.000644579	0.000158453	0.00027787	0.000160128	0.000589719	0.000465909	0.000180278	0.000497537	0.000419729	0.000215708	0.000326726	0.00102064	0.000786138	0.000169012	0	0.000245411	3.61141e-05	0.00080469	0.000758593	0.000117189	8.06419e-05	9.8811e-05	0.00114918	0.00152118	0.000558036	0	6.45328e-05	0.000182515	0.000406614	8.50171e-05	0.000107591
ASV_304	0.000625311	0.000664708	0.000329157	3.67884e-05	4.13155e-05	2.03068e-05	0.00160702	0.00148695	0.000373357	1.98253e-05	0.000192842	0.000469031	0.00115346	0.000235065	0.000186823	1.00462e-05	0.00133808	0.00282314	0.00167591	0.000580996	0	0.000320256	0.00172849	0.000101918	2.84649e-05	0.00185666	0.000163797	0.000150995	0.00157918	0.000415816	0.000589603	0.000126759	0	9.81643e-05	0	0.000890907	0.00116707	0.000322269	0	0.000296433	0.000496941	0.000210625	7.97194e-05	3.21079e-05	6.45328e-05	0.00114072	0.00356917	0.000226712	5.37953e-05
ASV_305	0	0	0	0	0	0	0	0	0	0	0	0	0	0	0	0	0	0	0	0	0	0	0	0	0	0	0	0	0	0	0	0	0	0	0	0	0	0	0	0	0	0	0	0	0	0	0	0	0
ASV_306	0.00113482	0.00120697	4.11446e-05	1.83942e-05	0.00154933	1.01534e-05	0.000604793	0.00055396	0.00062724	9.91267e-06	0.000822118	0.00117928	0.000747311	0.000268646	0	2.00924e-05	0.00100987	0.000643248	0.000988355	0.00047536	0	0.000680544	0.000721897	0	1.89766e-05	0.000631022	0.000931594	0.000366703	0.000609889	0.00105844	0.00180157	0.000591541	4.26148e-05	0.00068715	3.61141e-05	0.00198299	0.00131295	0.00140626	4.0321e-05	0.00115279	0.00201882	0.00138076	0.000757334	6.42158e-05	0.000645328	0.000410659	0.000135538	0.00028339	5.37953e-05
ASV_307	0	3.49846e-05	0	0.00515037	2.06577e-05	0.0026602	1.72798e-05	2.91558e-05	2.98686e-05	0.00504555	4.05984e-05	1.34009e-05	3.24918e-05	3.35807e-05	0.00194088	4.01849e-05	3.78702e-05	0	0	0.000105636	0.00280649	0.00020016	5.08378e-05	0.00187819	0.00443103	2.42701e-05	5.11865e-05	0.000388274	1.08909e-05	0	0	4.22529e-05	0.00724452	0.000196329	0.00541712	2.87389e-05	0	2.92972e-05	0.00443531	3.2937e-05	0	2.34028e-05	7.97194e-05	0.00475197	0.000580795	4.56288e-05	0	2.8339e-05	0.00258217
ASV_308	0.00068321	0.000874615	0.00148121	9.19709e-05	0.000537101	0.000131994	0.000622073	0.000860096	0.000821386	1.98253e-05	0.00143109	0.000911259	0.000747311	0.000738776	3.11371e-05	0.00191883	0.000568053	0.00100061	0.000601607	0.000105636	0	0.000320256	0.0007524	4.36789e-05	3.79532e-05	0.000897993	0.00115681	0.000323562	0.00087127	0.00105844	0.000851649	0.000338023	0	0.00068715	0	0.00149442	0.00107954	0.000322269	4.0321e-05	0.000625803	0.000528	0.000397847	0.000279018	0	0.000129066	0.000593174	0.000542152	0.00028339	0
ASV_309	0	0	0	0	0	0	0	0	0	0	0	0	0	0	0	0	0	0	0	0	0	0	0	0	0	0	0	0	0	0.00302412	0.00406171	0.0007183	4.26148e-05	0.00122705	3.61141e-05	0.00238533	0.00306355	0.000966806	0.000322568	0.000889299	0.004224	0.00329979	0.00103635	0.000128432	0.000742127	0.00173389	0.00212343	0.000425086	0.000322772
ASV_310	5.78992e-05	3.49846e-05	0.000144006	0.00500322	0.000433813	0.00596006	6.91192e-05	7.28895e-05	5.97372e-05	0.00490677	0.000111646	4.02026e-05	3.24918e-05	3.35807e-05	0.0058953	3.01386e-05	6.3117e-05	0	0	0.000105636	0.00416806	8.00641e-05	4.06702e-05	0.00133949	0.00352965	7.28102e-05	2.04746e-05	0.000161781	6.53452e-05	0	0	0	0.00106537	4.90822e-05	0.00108342	0	2.91766e-05	0	0.00100802	9.8811e-05	0	0	0	0.000674266	9.67992e-05	0	0	2.8339e-05	0.000699338
ASV_311	0.000208437	0.000209908	0.000113148	0.000588614	0.00150802	0.000172608	1.72798e-05	2.91558e-05	7.46714e-05	0.000535284	0.000213142	0	0	0.000302226	0.000311371	0	8.83638e-05	3.5736e-05	4.29719e-05	0.000369725	0.00325108	0.000560448	1.01676e-05	0.000436789	0.000218231	2.42701e-05	8.18984e-05	0.000323562	0	0.000189007	0.000131023	0.0007183	0.000596608	0.00152155	0.000180571	0	2.91766e-05	0.000644538	0.000524172	0.00184447	0.000217412	4.68055e-05	0.000119579	0.000224755	0.000451729	0	4.51794e-05	0.000255051	0.000376567
ASV_312	0.000995866	0.000892107	0.000792034	7.35767e-05	0	0	0.000760312	0.00113708	0.000238949	1.98253e-05	0.000365386	0.000777251	0.000877278	0.000134323	1.0379e-05	1.00462e-05	0.00066904	0.00125076	0.00154699	0.000264089	0	0.000120096	0.000864243	7.27982e-05	1.89766e-05	0.00151688	0.000409492	0.000161781	0.000947506	0.00102064	0.00121196	0.000211265	0	0.000245411	0	0.00100586	0.00102118	0.000146486	0	0.000230559	0.00077647	0.00128715	0.000438457	3.21079e-05	0.000193598	0.000136886	0.000858408	2.8339e-05	5.37953e-05
ASV_314	0.000856908	0.000769661	0.00040116	0	2.06577e-05	2.03068e-05	0.00129599	0.000728895	0.000179211	0	0.000152244	0.000629841	0.000893524	0.000134323	2.07581e-05	2.00924e-05	0.00114873	0.00125076	0.00120321	0.000158453	0	0.000160128	0.00083374	4.36789e-05	0	0.00140766	0.000143322	0.00014021	0.00145938	0.00128525	0.00180157	0.00029577	4.26148e-05	0.000294493	3.61141e-05	0.00160938	0.00151719	0.000468755	0.000120963	0.000230559	0.00130447	0.00093611	0.000478316	0	0.000290398	0.000410659	0.000135538	8.50171e-05	5.37953e-05
ASV_315	0.00069479	0.00117198	0.00040116	7.35767e-05	0	2.03068e-05	0.00105407	0.00131201	0.000507766	9.91267e-05	0.000649575	0.00125968	0.00121844	0.000268646	4.15162e-05	4.01849e-05	0.00119922	0.00200122	0.000773495	0.000211271	0	0.00020016	0.00144379	4.36789e-05	2.84649e-05	0.00126204	0.000665425	0.000204922	0.00151383	0.000604823	0.000753382	0.000169012	0	0.000196329	7.22282e-05	0.000775951	0.000700239	0.000322269	4.0321e-05	0.000296433	0.000621176	0.000748888	0.000239158	0	6.45328e-05	0.00159701	0.00144574	0.000793493	5.37953e-05
ASV_316	1.15798e-05	3.49846e-05	0.000216009	0.00680585	0.000165262	0.0104276	0.000120959	5.83116e-05	0.0010006	0.00479773	0.00119765	0.000120608	1.62459e-05	0.000638034	0.00303068	0.00137633	2.52468e-05	3.5736e-05	0	0.000633814	0.00336223	0.000560448	7.11729e-05	0.00429509	0.00574042	8.49453e-05	0.00091112	0.00197373	4.35635e-05	0	0	0	0	0	0	0	0	0	0	0	0	0	0	0	0	0	0	0	0
ASV_317	0.00113482	0.000752169	4.11446e-05	5.51826e-05	0	0	0.000466555	0.000860096	0.000343489	9.91267e-05	0.000639425	0.00076385	0.000844787	0.000201484	2.07581e-05	0	0.000504936	0.000786192	0.000730523	0.000211271	0	0.000120096	0.000528713	1.45596e-05	9.4883e-06	0.00114069	0.000399255	0.000161781	0.000740579	0.00102064	0.00117921	8.45059e-05	0	0.000343575	0	0.000977124	0.0012546	0.00020508	4.0321e-05	0.000296433	0.00127341	0.00163819	0.000478316	0	0.000161332	0.000136886	0.00072287	2.8339e-05	0
ASV_320	0.000405294	0.000332354	0.000576025	1.83942e-05	2.06577e-05	0	0.000293757	0.000262402	0.000328554	3.96507e-05	0.000568378	0.000335022	0.000308672	0.000235065	5.18952e-05	0.00225035	0.000252468	0.000285888	0.000558635	0.000528178	2.7787e-05	0.000680544	0.000203351	0.000145596	1.89766e-05	0.000351916	0.000604001	0.000291206	0.000217817	0.000415816	0.000491336	0.00135209	0	0.000490822	0	0.00025865	0.000671063	0.000966806	0.000201605	0.000691677	0.000279529	0.00067868	0.000597895	3.21079e-05	0.000225865	0.000684431	0.000225897	0.000736815	0
ASV_321	0	0	0.000257154	0.000515037	0.00134275	0	3.45596e-05	1.45779e-05	7.46714e-05	0.000237904	8.11968e-05	0	0	6.71614e-05	0.00021796	0	0	7.1472e-05	0	0	0.000222296	0.000240192	0	0.000495028	0.000929853	1.2135e-05	4.09492e-05	0.00014021	0	0	0	0.000126759	4.26148e-05	9.81643e-05	0.000361141	0	0	0.000117189	0.000201605	0.000131748	3.10588e-05	2.34028e-05	0.000159439	0.000224755	0.000483996	4.56288e-05	0	2.8339e-05	0.000107591
ASV_322	0.00101903	0.000699692	0.000329157	0	4.13155e-05	1.01534e-05	0.0016243	0.0017785	0.000224014	9.91267e-05	7.10472e-05	0.000830854	0.0011697	0.000100742	0	1.00462e-05	0.00078265	0.00200122	0.00193374	5.28178e-05	0	0.000120096	0.000894745	2.91193e-05	0	0.00167464	0.000194509	6.47124e-05	0.00185145	0.000718228	0.000655115	0.000126759	4.26148e-05	4.90822e-05	0	0.00129325	0.00157554	0.000263674	0	0.000164685	0.000403764	0.000608472	3.98597e-05	3.21079e-05	0.000161332	0.00132323	0.00216861	0.000255051	5.37953e-05
ASV_323	0.00068321	0.000664708	0.00123434	1.83942e-05	2.06577e-05	8.12273e-05	0.000760312	0.000772629	0.000492832	9.91267e-06	0.000994661	0.000964863	0.000828541	0.000235065	2.07581e-05	0.000894113	0.000568053	0.000929136	0.000773495	0.000264089	0	0.000120096	0.000864243	8.73579e-05	0	0.000728102	0.00053234	0.000204922	0.000697016	0.000567022	0.00117921	8.45059e-05	0	0.000196329	3.61141e-05	0.000718473	0.00113789	0.000263674	0	0.000461118	0.000807529	0.000561666	0.000239158	0	3.22664e-05	0.00232707	0.00234933	0.00028339	0
ASV_324	4.63193e-05	3.49846e-05	7.20031e-05	0.00840614	2.06577e-05	0.0115343	6.91192e-05	1.45779e-05	0.00010454	0.00497616	9.13464e-05	1.34009e-05	9.74754e-05	0	0.00523104	2.00924e-05	0.000100987	0	0	0	0.00297321	4.0032e-05	6.10054e-05	0.00205291	0.00682208	4.85402e-05	4.09492e-05	0.00014021	2.17817e-05	0	0	0	0	0	0	0	0	0	0	0	0	0	0	0	0	0	0	0	0
ASV_325	0.000220017	0.000297369	0.000380588	0	0.00101223	0	0.000293757	0.000247824	0.000642174	8.9214e-05	0.000233441	0.000174211	0.000178705	0.00171262	9.34114e-05	2.00924e-05	0.000265091	0.00035736	0.000128916	0.00184862	0.000138935	0.00148118	0.000122011	0.00042223	3.79532e-05	0.000218431	0.00037878	0.00110011	0.000196036	0.000113404	6.55115e-05	0.00029577	0.000127845	0.000392657	7.22282e-05	0.000143695	5.83533e-05	0.000585943	0.000362889	0.00032937	9.31764e-05	0.000117014	0.000438457	6.42158e-05	0.000483996	0.000136886	0	0.000255051	0.00102211
ASV_326	4.63193e-05	0	0.000205723	0.000147153	0	0	3.45596e-05	2.91558e-05	0.00031362	0.000128865	0.000182693	4.02026e-05	3.24918e-05	0.000268646	0	0.00190878	0.000126234	7.1472e-05	8.59439e-05	0.000633814	0.000583528	0.00060048	0	0.000232954	9.4883e-05	8.49453e-05	0.000184271	0.000291206	2.17817e-05	0.000415816	9.82672e-05	0.00126759	0	0.00206145	0.000144456	8.62168e-05	8.75299e-05	0.00111329	4.0321e-05	0.00108692	0.000745411	9.3611e-05	0.00203284	3.21079e-05	0.00474316	0.000136886	0	0.00090685	0.000161386
ASV_327	0.000474773	0.000577246	0.000298299	0	2.06577e-05	1.01534e-05	0.000501115	0.000320714	0.000343489	9.91267e-06	0.000131945	0.000643242	0.000731065	0.000134323	0	2.00924e-05	0.000252468	0.000321624	0.000859439	0.000264089	0	0.00020016	0.000315194	5.82386e-05	0	0.000533942	0.000399255	0.000215708	0.000511871	0.00102064	0.00137574	0.00105632	0	0.000490822	3.61141e-05	0.00080469	0.000875299	0.000468755	0.000161284	0.000592866	0.000621176	0.000842499	0.000797194	0	0.000322664	0.00036503	0.000225897	8.50171e-05	0.000107591
ASV_328	4.63193e-05	3.49846e-05	0	0.00165548	0	0.000791967	0	4.37337e-05	0.00010454	0.000386594	0.000162394	2.68017e-05	1.62459e-05	0.000134323	0.000124549	1.00462e-05	1.26234e-05	3.5736e-05	4.29719e-05	0.000369725	0.00130599	8.00641e-05	1.01676e-05	0.000698863	0.000958318	0	7.16611e-05	7.54977e-05	1.08909e-05	0	3.27557e-05	0.000126759	0.000894912	4.90822e-05	0.00166125	0	0	8.78915e-05	0.00213701	3.2937e-05	0	2.34028e-05	7.97194e-05	0.00256863	0.000548529	9.12575e-05	0	5.66781e-05	0.00161386
ASV_329	0.000625311	0.000769661	0.000442305	3.67884e-05	2.06577e-05	1.01534e-05	0.000483835	0.000335292	0.000268817	0	0.000213142	0.000683445	0.000568606	0.000268646	0.000228339	1.00462e-05	0.000328208	0.000285888	0.000859439	0.000422543	5.55741e-05	0.000320256	0.00041687	5.82386e-05	9.4883e-06	0.000436861	0.000389017	0.000107854	0.000490089	0.00113404	0.00114645	0.0007183	0	0.000294493	7.22282e-05	0.000775951	0.000787769	0.000351566	0.000120963	9.8811e-05	0.000496941	0.00121694	0.000438457	0	0.000161332	0.000410659	0.000316256	0.000255051	0.000107591
ASV_330	0.000243177	0.000262385	0.000565739	0.00079095	0.00064039	0.000426444	0.000311037	0.000393603	0.00120968	0.00168515	0.00050748	9.38061e-05	0.000162459	0.000369388	0.00186823	3.01386e-05	0.000176728	0.000107208	0.000429719	0.00105636	0.00330666	0.00164131	0.000101676	0.00495028	0.00931751	0.000157756	0.000163797	0.00067948	0.000152472	0.000189007	3.27557e-05	0.000169012	0.000724452	0.000147246	0.000830625	0	0	5.85943e-05	0.000806419	9.8811e-05	0.000217412	0	0.000438457	0.000899021	0.000290398	0.000182515	4.51794e-05	0.000340069	0.00220561
ASV_331	5.78992e-05	1.74923e-05	1.02862e-05	0.00375241	0	0.00562499	0	2.91558e-05	7.46714e-05	0.00435166	1.01496e-05	2.68017e-05	3.24918e-05	3.35807e-05	0.00349774	3.01386e-05	3.78702e-05	3.5736e-05	0	5.28178e-05	0.00250083	0	3.05027e-05	0.00181996	0.00364351	4.85402e-05	7.16611e-05	8.62831e-05	4.35635e-05	7.56029e-05	0	0	0.00609392	9.81643e-05	0.00487541	0	2.91766e-05	0	0.00254022	3.2937e-05	0	0	0.000159439	0.00227966	0.000322664	4.56288e-05	0	0	0.00123729
ASV_332	0.000856908	0.000629723	0.000462877	1.83942e-05	0.000247893	2.03068e-05	0.00091583	0.00106419	0.000881123	9.91267e-06	0.000730772	0.00119268	0.000666082	0.000503711	6.22743e-05	1.00462e-05	0.000959378	0.000786192	0.000644579	0.000369725	0	0.000120096	0.00103709	0.000101918	2.84649e-05	0.000861588	0.00075756	0.000377489	0.000729689	0.000340213	0.000262046	0.000338023	0	9.81643e-05	3.61141e-05	0.000603518	0.000846122	0.00020508	8.06419e-05	0.00032937	0.000496941	0.000351041	7.97194e-05	0	6.45328e-05	0.000593174	0.000587332	0.000481764	0.000107591
ASV_333	0.000555832	0.000559754	0.000473163	5.51826e-05	0.000330524	1.01534e-05	0.00103679	0.000860096	0.000612306	0	0.000700323	0.000737048	0.000779803	0.000302226	1.0379e-05	2.00924e-05	0.000605923	0.00167959	0.000902411	0.00179581	5.55741e-05	0.00104083	0.000610054	0.000203835	9.4883e-06	0.000351916	0.000972544	0.00028042	0.000533653	0.000378015	0.000262046	0.000591541	4.26148e-05	0.000294493	0	0.000459823	0.000408473	0.000820321	0.000161284	0.000790488	6.21176e-05	0.000163819	7.97194e-05	9.63236e-05	6.45328e-05	0.00223581	0.000948767	0.00172868	0.000430362
ASV_334	0.000104219	5.24769e-05	5.14308e-05	0.00634599	2.06577e-05	0.00715816	3.45596e-05	4.37337e-05	0.000164277	0.0036776	0.000111646	6.70044e-05	9.74754e-05	0.000201484	0.00534521	9.04159e-05	3.78702e-05	3.5736e-05	8.59439e-05	0.000105636	0.00258419	0.000160128	2.03351e-05	0.00209659	0.00562656	6.06752e-05	0.000143322	0.00067948	4.35635e-05	3.78015e-05	0	0	0.000213074	4.90822e-05	7.22282e-05	0	0	0	0.000201605	0	0	0	0	9.63236e-05	3.22664e-05	0	0	0	5.37953e-05
ASV_335	0.00068321	0.000717184	0.00026744	0.000239124	2.06577e-05	0	0.000345596	0.000364447	0.00031362	5.9476e-05	0.000608976	0.000375224	0.000536115	0.000100742	0.000384025	1.00462e-05	0.000833144	0.000107208	0.000859439	0.00047536	0.00027787	0.00040032	0.000345697	0.000524147	0.000360555	0.000521807	0.000214983	9.70685e-05	0.000642562	0.000907235	0.00114645	0.000380276	0	0.000196329	3.61141e-05	0.000459823	0.000641886	0.000322269	4.0321e-05	0.000197622	0.000528	0.00102972	0.000597895	0	0.000225865	0.00036503	0.000813229	0.000226712	0.000537953
ASV_336	0.000671631	0.000472292	0.00048345	1.83942e-05	6.19732e-05	1.01534e-05	0.000639353	0.000685161	0.000298686	1.98253e-05	0.000974362	0.000629841	0.000454885	3.35807e-05	6.22743e-05	2.00924e-05	0.000896261	0.000821928	0.000558635	5.28178e-05	0	8.00641e-05	0.000671059	4.36789e-05	1.89766e-05	0.000691697	0.000368543	0.00014021	0.000762361	0.000491419	0.000491336	4.22529e-05	0	0	0	0.000574779	0.000729416	8.78915e-05	0	0.000263496	0.000496941	0.000351041	0.000279018	0	9.67992e-05	0.000501916	0.000451794	0.000113356	0
ASV_337	0.000463193	0.000349846	0.000216009	1.83942e-05	2.06577e-05	0	0.000483835	0.000379025	0.000343489	9.91267e-06	0.000304488	0.000589638	0.000536115	0.000100742	0	1.00462e-05	0.00078265	0.00035736	0.000902411	0.000264089	2.7787e-05	0.000240192	0.000589719	2.91193e-05	0	0.000473267	0.000604001	0.000183352	0.000392071	0.000831632	0.000851649	0.000676047	0	0.000736232	0	0.000775951	0.000729416	0.000732429	0	0.00032937	0.00111812	0.00152118	0.000876913	3.21079e-05	0.000290398	0.000228144	0.000225897	0.000226712	0
ASV_338	0.000937967	0.00106703	0	3.67884e-05	2.06577e-05	1.01534e-05	0.000967669	0.000932985	0.000149343	2.9738e-05	0.000375535	0.000991665	0.00100725	0.000167904	0.000332129	4.01849e-05	0.000845767	0.00117929	0.000773495	0	5.55741e-05	8.00641e-05	0.000660891	2.91193e-05	1.89766e-05	0.00105575	0.000204746	6.47124e-05	0.00137225	0.00181447	0.00173605	0.000169012	0	0.000196329	0	0.0010346	0.00131295	0.000351566	0	0.000230559	0.00118023	0.00189562	0.000199298	0	0	0.00164264	0.000858408	0.000113356	0
ASV_339	0.000358975	0.000489784	0.000771462	5.51826e-05	0.000371839	1.01534e-05	0.000587514	0.00090383	0.00083632	1.98253e-05	0.000294339	0.000294819	0.000974754	0.000537291	0.000207581	0	0.000239844	0.000607512	0.000300804	0.000686632	2.7787e-05	0.00060048	0.000406702	0.000145596	0	0.000873723	0.000563052	0.000312776	0.000675234	0.000151206	0.000425825	0.000169012	0	0.000196329	0	0.000431084	0.000846122	0.000761726	0	0.000592866	0.000186353	0.000140417	0.000279018	0	3.22664e-05	0.00104946	0.00112948	0.0013036	5.37953e-05
ASV_340	0.0010885	0.000892107	0.000308585	1.83942e-05	4.13155e-05	5.07671e-05	0.000397436	0.000568538	0.00020908	1.98253e-05	0.000598827	0.000576238	0.000682328	0.000167904	1.0379e-05	0	0.000265091	0.000321624	0.000816467	0.000158453	0	0.000120096	0.000549048	2.91193e-05	1.89766e-05	0.000606752	0.00037878	6.47124e-05	0.000577216	0.000604823	0.000851649	0.000380276	0	0.000294493	0	0.0010346	0.00105036	0.000351566	0	0.000197622	0.00102494	0.00102972	0.000279018	0	6.45328e-05	9.12575e-05	0.000406614	2.8339e-05	0
ASV_341	5.78992e-05	3.49846e-05	0.000174865	0.00034949	0	0.000294449	3.45596e-05	1.45779e-05	0.000268817	0.000327118	0.000213142	5.36035e-05	8.12295e-05	0.00154471	0.000726533	0	0	0	4.29719e-05	0.00105636	0.00283428	0.00136109	0.000111843	0.00139773	0.00102474	3.64051e-05	0.000143322	0.000873617	1.08909e-05	7.56029e-05	9.82672e-05	0.000591541	0.000298304	0.00112889	0.00061394	0	5.83533e-05	0.000439457	0.000927382	0.000724614	0.00024847	0.000117014	0.00167411	0.000834805	0.00406557	0.000593174	0	0.00161533	0.000806929
ASV_342	0.000775849	0.000892107	0.000390874	5.51826e-05	4.13155e-05	3.04603e-05	0.000777592	0.00083094	0.000164277	9.91267e-06	7.10472e-05	0.000897859	0.000991	6.71614e-05	1.0379e-05	0	0.00150218	0.000678984	0.000988355	5.28178e-05	0	0	0.00132178	2.91193e-05	9.4883e-06	0.000897993	0.000174034	0.000183352	0.000784143	0.000945037	0.00134299	8.45059e-05	0	0.000245411	7.22282e-05	0.000862168	0.0012546	5.85943e-05	0	0.000131748	0.000931764	0.00112333	0.000159439	0	0	0.000228144	0.000180717	8.50171e-05	0
ASV_343	4.63193e-05	3.49846e-05	0.00053488	0.00104847	4.13155e-05	0.000873194	3.45596e-05	5.83116e-05	0.000358423	0.000902053	0.000314638	0	4.87377e-05	0.000100742	0.00132852	2.00924e-05	3.78702e-05	3.5736e-05	4.29719e-05	0.000686632	0.00480716	0.00120096	1.01676e-05	0.00246058	0.00435513	2.42701e-05	0.000102373	0.00120796	2.17817e-05	7.56029e-05	0	0.000422529	0.000255689	0.00127614	0.00148068	2.87389e-05	2.91766e-05	0.000644538	0.000524172	0.000691677	0.000186353	0.000117014	0.00151467	0.0016375	0.00245225	0	4.51794e-05	0.000226712	0.00123729
ASV_344	3.47395e-05	3.49846e-05	0.000144006	0.00270395	2.06577e-05	0.00259928	0.000103679	0.000102045	0.000119474	0.00370734	3.04488e-05	1.34009e-05	9.74754e-05	0.00117532	0.00158799	2.00924e-05	0.000100987	0	4.29719e-05	0.000580996	0.00502945	0.000160128	2.03351e-05	0.00136861	0.00205896	8.49453e-05	0.00011261	0.000905973	7.62361e-05	0.000151206	0.000262046	0.000126759	0.000170459	0.000343575	0.000397255	5.74779e-05	2.91766e-05	0.000117189	0.000161284	0.000197622	9.31764e-05	7.02083e-05	0.000119579	0.000192647	0.000516262	0	4.51794e-05	0.000170034	0.000430362
ASV_346	0.000347395	0.000279877	0.00148121	0.00156351	0.00109486	0.00109657	0.000328316	0.000233246	0.00212067	0.00245834	0.00323772	0.00016081	0.000129967	0.000705195	0.00541786	3.01386e-05	0.000176728	0.000107208	0.000386747	0.00279935	0.00544626	0.00240192	0.000223686	0.00326136	0.00380481	0.000133485	0.000726848	0.00146681	8.7127e-05	0	0	0.000253518	0.000170459	4.90822e-05	0.000108342	5.74779e-05	5.83533e-05	5.85943e-05	0.000241926	0	0.000310588	4.68055e-05	0.000239158	0.000353187	0.000129066	0.000136886	0	0	0.000591748
ASV_347	0.000382135	0.000717184	0.000586311	3.67884e-05	0	0	0.000311037	0.000539382	0.000821386	0.000208166	0.00112661	0.000402026	0.000389902	0.000436549	2.07581e-05	0.00136628	0.000479689	0.000142944	0.000687551	0.000316907	0.000250083	0.000560448	1.01676e-05	0.00145596	0.00083497	0.000194161	0.000726848	0.00067948	0.000228708	0.000491419	0.000753382	0.000464782	0	0.000490822	7.22282e-05	0.000660996	0.000379296	0.000527349	0.000161284	0.000362307	0.000714352	0.000795694	0.000797194	0.000128432	0.000322664	0.00073006	0.000542152	0.00059512	0.000322772
ASV_348	0	0	0	5.51826e-05	0	0	1.72798e-05	0	0.00010454	0	3.04488e-05	0	4.87377e-05	0.000302226	0	1.00462e-05	0	0	0	0.000211271	0.000138935	0.000120096	0	7.27982e-05	9.4883e-06	6.06752e-05	1.02373e-05	9.70685e-05	2.17817e-05	0.000415816	0.00022929	0.00101407	4.26148e-05	0.000736232	0.000252799	2.87389e-05	5.83533e-05	0.000292972	0.000201605	0.000131748	0.000528	0.000304236	0.00163425	6.42158e-05	0.000871193	4.56288e-05	4.51794e-05	0.000198373	0.000215181
ASV_349	0.000416874	0.000542261	0.00144006	0	2.06577e-05	1.01534e-05	0.000466555	0.000437337	0.000567503	0.000168515	0.000608976	0.00045563	0.000568606	0.000302226	0.000332129	2.00924e-05	0.000492312	0.000607512	0.000773495	0.000580996	2.7787e-05	0.000560448	0.000813405	4.36789e-05	2.84649e-05	0.000448996	0.000685899	0.000161781	0.000631671	0.000453618	0.00117921	0.000760553	0	0.000638068	0	0.000747212	0.000496003	0.000468755	4.0321e-05	0.000197622	0.000590117	0.000982916	0.000518176	3.21079e-05	0.000290398	0.000593174	0.000632511	0.000623459	5.37953e-05
ASV_350	5.78992e-05	5.24769e-05	3.08585e-05	0.00529753	0.000371839	0.0050361	1.72798e-05	4.37337e-05	2.98686e-05	0.0035983	4.05984e-05	1.34009e-05	4.87377e-05	6.71614e-05	0.00494042	3.01386e-05	0.000100987	0	0	0	0.00280649	0	5.08378e-05	0.00129581	0.00300779	2.42701e-05	2.04746e-05	0.000161781	5.44544e-05	0	0	0	0.000894912	0	0.000902853	0	0	0	0.000645135	0	0	0	0	0.000385295	6.45328e-05	0	0	5.66781e-05	0.000376567
ASV_351	0.000567412	0.000892107	0.000226296	0.000110365	2.06577e-05	1.01534e-05	0.00119231	0.00141406	0.000298686	1.98253e-05	0.000121795	0.000603039	0.00105598	0.000570872	0.000155686	0.000642958	0.00111086	0.00100061	0.000816467	0	0	0.000480384	0.00123027	5.82386e-05	0	0.00120137	0.000481153	0.000269635	0.00159007	0.000340213	0.000818894	0.000422529	0	0	0	0.000718473	0.000466826	0.000380863	4.0321e-05	0.000230559	0.000745411	0.000514861	0.000159439	0	6.45328e-05	0.00255521	0.00257522	0.00141695	0.000268976
ASV_352	0.000671631	0.000629723	0.000792034	1.83942e-05	0.000309866	1.01534e-05	0.000501115	0.000656005	0.000403226	9.91267e-06	5.0748e-05	0.000696845	0.000519869	0.000335807	3.11371e-05	2.00924e-05	0.00106037	0.000678984	0.000644579	0.000845085	0	0.000280224	0.0003762	4.36789e-05	3.79532e-05	0.000861588	0.00049139	0.00014021	0.000413853	0.000642625	0.00114645	0.000802806	0	0.000736232	0	0.0015519	0.000846122	0.000791023	4.0321e-05	0.000625803	0.00121129	0.00100632	0.00103635	0	0.000419463	0.000182515	0.000361435	0.00028339	0
ASV_353	0.000138958	0.000524769	0.000432019	3.67884e-05	0	0	0.000138238	0.000145779	0.000448029	0	0.000243591	0.00016081	0.00027618	0.000436549	0	1.00462e-05	0.000454442	0.000214416	0.000128916	0.00073945	0.000111148	0.000800641	0	2.91193e-05	9.4883e-06	0.00012135	0.000307119	3.23562e-05	0.000108909	0.000604823	0.000393069	0.00130984	0	0.00103073	3.61141e-05	0.000689734	8.75299e-05	0.000908212	0	0.000428181	0.000496941	0.000234028	0.00119579	0	0.000258131	0.000775689	0.000135538	0.000481764	0
ASV_354	0.00141274	0.00103205	1.02862e-05	0	0	0	0.00105407	0.000743473	0.00010454	1.98253e-05	0.000324787	0.000670044	0.000861033	0.000167904	1.0379e-05	0	0.000883638	0.00071472	0.000558635	0.000158453	0	8.00641e-05	0.000559216	1.45596e-05	0	0.00129845	0.000235458	0.00014021	0.000914833	0.000718228	0.00117921	8.45059e-05	0	0	3.61141e-05	0.000775951	0.000612709	0.000292972	4.0321e-05	9.8811e-05	0.00114918	0.00100632	0.000119579	0	3.22664e-05	9.12575e-05	0.000225897	8.50171e-05	0
ASV_355	0.000799009	0.000437308	0.000894896	0	6.19732e-05	0	0.000328316	0.000262402	0.000358423	0	0.000405984	0.000469031	0.000373656	0.000167904	1.0379e-05	3.01386e-05	0.000517559	0.00053604	0.000472691	0.000316907	0	0.000160128	0.000528713	5.82386e-05	5.69298e-05	0.000436861	0.000501628	7.54977e-05	0.000609889	0.000982838	0.00137574	0.000464782	0	0.000490822	0.000252799	0.000660996	0.000875299	0.000380863	8.06419e-05	0.00032937	0.00173929	0.00161479	0.000677615	0	0.000290398	0.000456288	0.000135538	0.000141695	5.37953e-05
ASV_357	0.000764269	0.000559754	2.05723e-05	5.51826e-05	0	1.01534e-05	0.000604793	0.000539382	8.96057e-05	1.98253e-05	0.00025374	0.000643242	0.000438639	0	1.0379e-05	0	0.00074478	0.000571776	0.000730523	0.000105636	0.000111148	4.0032e-05	0.000559216	7.27982e-05	7.59064e-05	0.000594617	0.000204746	8.62831e-05	0.000522762	0.000982838	0.00131023	4.22529e-05	4.26148e-05	0.000196329	0.000108342	0.000517301	0.00110871	0.00020508	8.06419e-05	0.000230559	0.000962823	0.00198923	0.000318878	3.21079e-05	0.000322664	0.000228144	0.000316256	0.000113356	5.37953e-05
ASV_358	0.000602152	0.000384831	0.000565739	7.35767e-05	0.000495786	0.000182762	0.000328316	0.000204091	0.000657109	0.000396507	0.00158334	0.000335022	0.000178705	0.000268646	0.0013389	2.00924e-05	0.000353455	0.000285888	0.000343776	0.000686632	0.00075025	0.000560448	6.10054e-05	0.00116477	0.000218231	0.00012135	0.000849696	0.000625553	0.000228708	0.000529221	0.00045858	0.000169012	4.26148e-05	0.000294493	7.22282e-05	0.000459823	0.000204236	0.00041016	0.000161284	0.000263496	0.000310588	0.000374444	0.000597895	0.000160539	0.000580795	0.000319401	0.000361435	0.000538442	0.000860724
ASV_360	0.000972706	0.000402323	0.00108005	5.51826e-05	0	0	0.000587514	0.000495648	0.000268817	0	0.000334937	0.000978264	0.000682328	0.000100742	0	1.00462e-05	0.000492312	0.00053604	0.00103133	0.000211271	0	4.0032e-05	0.000508378	2.91193e-05	0	0.000558212	0.000368543	5.3927e-05	0.000729689	0.000453618	0.00131023	0.000380276	0	0.000294493	7.22282e-05	0.000747212	0.000992006	0.000234377	4.0321e-05	3.2937e-05	0.00136659	0.00133396	0.000518176	3.21079e-05	0.000193598	0.000547545	0.000316256	0.000113356	0
ASV_361	0.000266336	6.99692e-05	0.000360016	1.83942e-05	0	0	0.000172798	0.000320714	0.000298686	9.91267e-06	0.000294339	0.000174211	0.000129967	0.000369388	0.000145307	0	0.000227221	0.00017868	0.000515663	0.000528178	0	0.000360288	0.000254189	1.45596e-05	9.4883e-06	0.00012135	0.000450441	0.000118639	0.000294054	0.000945037	0.000589603	0.00029577	0	0.00068715	3.61141e-05	0.000431084	0.00035012	0.000556646	4.0321e-05	0.000592866	0.000434823	0.000538264	0.000438457	0	0.000709861	0.000228144	0.000271076	8.50171e-05	0
ASV_362	0.000625311	0.000437308	0.000195437	5.51826e-05	2.06577e-05	1.01534e-05	0.000984949	0.00104961	0.000149343	9.91267e-06	6.08976e-05	0.000737048	0.000666082	0.000167904	0.00010379	1.00462e-05	0.00122447	0.00100061	0.00128916	0.000633814	2.7787e-05	0.000240192	0.000945583	7.27982e-05	2.84649e-05	0.000825183	0.000286644	0.000194137	0.000991069	0.00154986	0.00114645	0.000422529	0	0.000441739	0.000108342	0.00080469	0.00113789	0.000175783	8.06419e-05	0.000131748	0.000652235	0.000959513	0.000438457	0	0.000129066	0.000319401	0.000316256	0.000340069	5.37953e-05
ASV_363	0.000567412	0.000489784	0.000504022	0.000257519	0.00123946	0.000203068	0.000777592	0.000481071	0.0010006	6.93887e-05	0.00156304	0.000415427	0.00035741	0.000638034	0.000155686	3.01386e-05	0.000441819	0.000821928	0.000386747	0.000686632	0.000250083	0.0010008	0.000467708	0.000334872	3.79532e-05	0.000388321	0.00118753	0.000442201	0.00025049	0.000340213	0.000131023	0.000929564	0	0.00107981	0	0.000344867	0.000525179	0.000644538	4.0321e-05	0.000790488	0.000217412	0.000397847	0.000558036	3.21079e-05	0.000290398	0.00219018	0.00149092	0.0036274	0.000376567
ASV_365	0.000474773	0.000559754	0.000411446	0	0	2.03068e-05	0.000587514	0.000685161	0.000686977	0	0.000405984	0.000696845	0.000698574	0.000402969	1.0379e-05	0	0.000479689	0.000643248	0.000472691	0.000264089	5.55741e-05	8.00641e-05	0.00033553	2.91193e-05	9.4883e-06	0.000546077	0.000665425	0.000204922	0.000402962	0.000756029	0.000786138	0.00029577	0	0.000736232	0	0.000948385	0.000758593	0.000556646	0	0.000230559	0.000714352	0.000538264	0.000279018	0	0.000129066	0.00155138	0.000813229	0.000340069	5.37953e-05
ASV_366	0.00135484	0.000874615	5.14308e-05	3.67884e-05	0	0	0.00115775	0.00135574	0.000224014	9.91267e-06	0.00050748	0.0015277	0.0012022	3.35807e-05	2.07581e-05	2.00924e-05	0.00124972	0.00203695	0.0013751	0	0	0	0.00113877	0	3.79532e-05	0.00103148	0.000296882	6.47124e-05	0.00123067	0.000793831	0.00114645	0.000126759	0	0.000245411	3.61141e-05	0.00100586	0.000962829	0.000117189	0	9.8811e-05	0.000900705	0.00093611	0	0	3.22664e-05	0.00278335	0.00384025	0.000170034	5.37953e-05
ASV_367	3.47395e-05	0	0.000113148	0.000331095	0.00101223	0.000233529	8.63991e-05	2.91558e-05	0.00041816	9.91267e-05	0.000162394	2.68017e-05	3.24918e-05	0.000134323	0.000467057	0	5.04936e-05	3.5736e-05	4.29719e-05	0.000897903	0.00336223	0.000840673	1.01676e-05	0.00195099	0.002429	4.85402e-05	0.000214983	0.00157467	0	7.56029e-05	3.27557e-05	0.000760553	0.000724452	0.000981643	0.000433369	5.74779e-05	0	0.000322269	0.000645135	0.000164685	0.000217412	7.02083e-05	0.00203284	0.00160539	0.000451729	9.12575e-05	9.03587e-05	0.00031173	0.00193663
ASV_368	0.000428454	0.000489784	0.000853751	1.83942e-05	2.06577e-05	3.04603e-05	0.000431995	0.000714317	0.000328554	9.91267e-06	0.000436433	0.000321621	0.000471131	0.000268646	2.07581e-05	1.00462e-05	0.000340832	0.000929136	0.00120321	0.000633814	0	0.000720576	0.000915081	4.36789e-05	3.79532e-05	0.000922263	0.000655187	0.000150995	0.000479198	0.000680426	0.000786138	0.000633794	0	0.000539904	0	0.00054604	0.0013713	0.000556646	4.0321e-05	0.00118573	0.000683293	0.00133396	0.000876913	3.21079e-05	0.000387197	0.000136886	0.000225897	0.000453425	5.37953e-05
ASV_369	0.00072953	0.000647215	0.000380588	7.35767e-05	0.000330524	1.01534e-05	0.00105407	0.000801784	0.000657109	0.000109039	0.000690173	0.000696845	0.000812295	0.000100742	0.000155686	1.00462e-05	0.000795274	0.00103634	0.000644579	0.000422543	0.000194509	0.000440352	0.000711729	0.000145596	1.89766e-05	0.000813048	0.000501628	0.000312776	0.00106731	0.000302412	0.000196534	0.000169012	4.26148e-05	0.000245411	0	0.000114956	0.000379296	0.000322269	0	9.8811e-05	0.000279529	0.000187222	0.000159439	0	3.22664e-05	0.00328527	0.00293666	0.00178536	0.000268976
ASV_370	0.000358975	0.000769661	0.000627456	3.67884e-05	0.000681706	1.01534e-05	0.000743032	0.00104961	0.00107527	0	0.000984512	0.000857656	0.000666082	0.000537291	0.000238718	0.00087402	0.000340832	0.00071472	0.000515663	0.000897903	0.00027787	0.000720576	0.000305027	0.000349431	8.53947e-05	0.000388321	0.00147417	0.000388274	0.000402962	0.000491419	0.000884405	0.000845059	0	0.00068715	3.61141e-05	0.00025865	0.000291766	0.000644538	4.0321e-05	0.000395244	0.000372706	0.000655277	0.000518176	6.42158e-05	0.00035493	0.00136886	0.000813229	0.00175702	0.000268976
ASV_371	4.63193e-05	0.000192415	5.14308e-05	0.000165548	0.00113618	0	0.000276477	0.000393603	0.00103047	0.000198253	0.000304488	0.000201013	0.000389902	0.00114174	0.000373646	0	0.000403949	0.00017868	0.000343776	0.0077114	0.000639102	0.00644516	0.000111843	0.00125213	0	0.000133485	0.000286644	0.000571626	8.7127e-05	0.000756029	0.000163779	0.0021549	4.26148e-05	0.00235594	0.000144456	0.000977124	0.000145883	0.00225588	0.000604814	0.00237146	3.10588e-05	7.02083e-05	0.000358737	9.63236e-05	0.00035493	0.000456288	0.000496973	0.00206875	0.00102211
ASV_372	0.000578992	0.0009096	0.000894896	1.83942e-05	0.000144604	0	0.000449275	0.000612272	0.000283751	2.9738e-05	0.00078152	0.000589638	0.000454885	0.000436549	3.11371e-05	0	0.000580676	0.0008934	0.0010743	0.000158453	0	0.000240192	0.000274524	2.91193e-05	0	0.000448996	0.000389017	6.47124e-05	0.000686125	0.00105844	0.00150676	0.000507035	0	0.000490822	0	0.00189677	0.00134213	0.000644538	8.06419e-05	0.000395244	0.00111812	0.00182542	0.000358737	0	0.000225865	0.000228144	0.000225897	0.00028339	5.37953e-05
ASV_373	0.000578992	0.000559754	0	0.000110365	2.06577e-05	1.01534e-05	0.00107135	0.000991297	0.000552569	9.91267e-06	0.000568378	0.000643242	0.000942262	0.000503711	1.0379e-05	0	0.000681663	0.00107208	0.00103133	0.00121481	0.000166722	0.00144115	0.000915081	5.82386e-05	9.4883e-06	0.000606752	0.000511865	0.000161781	0.000446526	0.000642625	0.000393069	0.000633794	0	0.000736232	7.22282e-05	0.000977124	0.000408473	0.000820321	0.000161284	0.000922236	0.000186353	0.000117014	0.000159439	6.42158e-05	0.000225865	0.00173389	0.00103913	0.00158699	0.000322772
ASV_374	0.00111166	0.000962077	0.000277726	3.67884e-05	0	2.03068e-05	0.000846711	0.00104961	0.000373357	0	0.000274039	0.000964863	0.000601098	6.71614e-05	4.15162e-05	0.00147679	0.000921508	0.00167959	0.000945383	0.000158453	5.55741e-05	0.000120096	0.000488043	0.000101918	0	0.000388321	0.000296882	0.000118639	0.000805925	0.00109624	0.000786138	0.000169012	0	0.000147246	3.61141e-05	0.00218416	0.00192566	0.000556646	0	0.000790488	0.000900705	0.000819097	0.000239158	0	0.000225865	0.000866947	0.000587332	0.000170034	5.37953e-05
ASV_375	0.00070637	0.000507277	0.000925754	3.67884e-05	0	1.01534e-05	0.000743032	0.000379025	0.000388292	0	0.000243591	0.000482431	0.000503623	0.000302226	0	0	0.00078265	0.00053604	0.000644579	0.000316907	0	0.000240192	6.10054e-05	0	0	0.000643157	0.000429967	0.000118639	0.000555435	0.000907235	0.000818894	0.00105632	0	0.000588986	3.61141e-05	0.000660996	0.000787769	0.000292972	0	0.000296433	0.000217412	0.00112333	0.000717474	3.21079e-05	0.000258131	9.12575e-05	4.51794e-05	0.00028339	0
ASV_376	8.10589e-05	0.000192415	0.00053488	0.00079095	0	0.000984882	0.000259197	0.000262402	0.000567503	0.000783101	0.000365386	5.36035e-05	0.000227443	0.000570872	0.000840702	1.00462e-05	0.000580676	0.000107208	4.29719e-05	0.000686632	0.00188952	0.000760608	1.01676e-05	0.00377095	0.0070498	4.85402e-05	0.000133085	0.000204922	9.80179e-05	0	0.000163779	0	4.26148e-05	0	7.22282e-05	0	2.91766e-05	2.92972e-05	8.06419e-05	0	0	9.3611e-05	3.98597e-05	0.000128432	6.45328e-05	0	0	2.8339e-05	0.000215181
ASV_377	0.000822168	0.000804646	0.000421733	1.83942e-05	2.06577e-05	2.03068e-05	0.00095039	0.000495648	0.000164277	9.91267e-06	0.000294339	0.000696845	0.000649836	6.71614e-05	1.0379e-05	2.00924e-05	0.0013507	0.00110782	0.00103133	0.000158453	0	0.00020016	0.00137262	4.36789e-05	0	0.000800913	0.000245695	5.3927e-05	0.00116532	0.000982838	0.000818894	0.000253518	4.26148e-05	0.000147246	0	0.000862168	0.000962829	0.000117189	0	3.2937e-05	0.000621176	0.000795694	0.000119579	3.21079e-05	0.000161332	0.000182515	0.000361435	2.8339e-05	5.37953e-05
ASV_378	0.000208437	0.000104954	0.000164579	0	2.06577e-05	0	0.000190078	0.000233246	4.48029e-05	0	5.0748e-05	0.000107207	0.000438639	3.35807e-05	2.07581e-05	0	0.000164104	0.000964872	0.000257832	5.28178e-05	0	4.0032e-05	0.000183016	0	9.4883e-06	0.000558212	9.21357e-05	8.62831e-05	0.000457417	7.56029e-05	0.000622359	4.22529e-05	0	9.81643e-05	0	0.000114956	0.000291766	2.92972e-05	0	0	0.000186353	0.000117014	7.97194e-05	0	6.45328e-05	0.000182515	0.00185235	0	0
ASV_379	0.000393714	0.000209908	0.00040116	0.000147153	0	0.000243682	0.000328316	0.000306136	0.0010454	0.000227991	0.000811968	0.000428828	0.000211197	0.000738776	0.000601984	0	0.000795274	0.000250152	0.00021486	0.00190144	0.000555741	0.00184147	0.000447373	0.000582386	3.79532e-05	9.70803e-05	0.000563052	0.00067948	0.000152472	0.000226809	0	0.00139435	4.26148e-05	0.000981643	0	2.87389e-05	0.000145883	0.000673835	0.000282247	0.000955173	0.000279529	0.000304236	0.000438457	6.42158e-05	0.000580795	0.000958204	0.000361435	0.00289058	0.000645543
ASV_381	0	5.24769e-05	2.05723e-05	0.00491125	2.06577e-05	0.00423398	0	0	0.000119474	0.00337031	5.0748e-05	2.68017e-05	3.24918e-05	0	0.00365342	3.01386e-05	5.04936e-05	0	0	0	0.0038624	0.000160128	4.06702e-05	0.00136861	0.0020305	1.2135e-05	4.09492e-05	0.000204922	5.44544e-05	0	0	4.22529e-05	0.00136368	9.81643e-05	0.00162514	0	2.91766e-05	2.92972e-05	0.00133059	6.5874e-05	0	0	0	0.00170172	0.000161332	0	4.51794e-05	0	0.000699338
ASV_383	4.63193e-05	5.24769e-05	8.22893e-05	0.00542629	2.06577e-05	0.00510717	6.91192e-05	0.000116623	0.000403226	0.00580882	0.000477031	5.36035e-05	1.62459e-05	0.000302226	0.00370532	1.00462e-05	6.3117e-05	0.000107208	0	0.000422543	0.00361232	0.000160128	2.03351e-05	0.00557634	0.00734394	0	0.000409492	0.00056084	3.26726e-05	0	0	4.22529e-05	8.52297e-05	0	0.000252799	0	0	0	4.0321e-05	0	0	0	7.97194e-05	6.42158e-05	0.000193598	0	0	0.000141695	0.000161386
ASV_384	0.000382135	0.000542261	0.000102862	9.19709e-05	2.06577e-05	2.03068e-05	0.00088127	0.000976719	0.000597372	0.000158603	0.0011672	0.000603039	0.000991	0.000235065	0.000487815	0.00223026	0.000605923	0.000929136	0.000558635	0.000580996	8.33611e-05	0.000320256	0.000864243	0.000116477	1.89766e-05	0.000631022	0.000726848	0.000237279	0.000805925	0.00026461	0.000327557	0.000380276	4.26148e-05	0.000147246	0	0.000172434	0.000408473	0.000292972	8.06419e-05	0.000263496	0.000341647	0.000304236	3.98597e-05	0	0.000225865	0.00214455	0.00135538	0.00170034	5.37953e-05
ASV_385	0.000196857	0.000507277	0.000452591	0.00141635	0.000103289	0.000710739	0.000328316	0.00027698	0.000298686	0.00141751	0.000700323	0.000335022	0.00027618	0.000201484	0.00192012	3.01386e-05	0.000239844	0.000321624	0.000601607	0.000264089	0.00075025	0.000160128	0.000223686	0.000902698	0.00131887	0.000279106	0.000276407	0.000291206	0.000152472	0.000642625	0.000818894	0.000633794	0.000340919	0.000294493	0.000433369	0.000201173	0.000758593	0.000263674	0.000443531	0.000296433	0.000621176	0.000795694	0.000478316	0.000738481	0.000225865	0.00109509	0.000406614	0.000198373	0.000322772
ASV_386	8.10589e-05	0	0	0	0	0	0	0	4.48029e-05	0	0	0	0	3.35807e-05	0	0	0	7.1472e-05	0	0	0	0	0	2.91193e-05	0	1.2135e-05	1.02373e-05	0.000107854	0	0.000453618	0.000425825	0.00185913	0.000170459	0.0032885	7.22282e-05	0.000172434	0.000233413	0.00125978	0.00120963	0.0015151	0.000434823	0.000187222	0.00187341	3.21079e-05	0.00241998	0	4.51794e-05	2.8339e-05	5.37953e-05
ASV_387	0.000150538	0.000104954	0.000236582	0.000294307	0.000268551	0	0.000224638	0.000291558	0.000686977	0.000208166	0.000426283	0.000134009	0.000178705	0.00047013	0	1.00462e-05	0.000176728	0.000321624	0.000472691	0.0062325	0.000194509	0.00496397	0.000213519	0.000101918	3.79532e-05	0.000242701	0.000296882	0.000765763	8.7127e-05	0.000378015	6.55115e-05	0.00342249	0.000383534	0.00377933	0.000144456	0.000287389	0.000320943	0.00436528	0.000443531	0.00612628	0.000279529	0.000187222	0.000956633	0.000256863	0.00135519	0.000410659	0.000542152	0.00328733	0.00172145
ASV_388	0.000358975	0.000402323	0.00109033	0.000110365	0	2.03068e-05	0.000362876	0.000685161	0.000537634	3.96507e-05	0.000649575	0.000281418	0.000292426	0.000167904	0.000114169	0.0017179	0.000252468	0.00107208	0.00154699	0.000686632	2.7787e-05	0.000360288	0.0003762	7.27982e-05	6.64181e-05	0.000825183	0.000829221	0.000258849	0.000446526	0.000718228	0.00127747	0.0007183	0	0.000147246	0	0.000402345	0.000466826	0.000117189	0	0.000164685	0.001056	0.000655277	0.000318878	3.21079e-05	0.000322664	0.00036503	0.00225897	0.000340069	5.37953e-05
ASV_389	0.000590572	0.000472292	5.14308e-05	3.67884e-05	2.06577e-05	0	0.000984949	0.000758051	0.000253883	0	0.000213142	0.000509233	0.000747311	0.000335807	0	0.000472172	0.000959378	0.000643248	0.000558635	0.000264089	0.000111148	0.000160128	0.000772735	0.000101918	1.89766e-05	0.000679562	0.000307119	0.000194137	0.000914833	0.000415816	0.000196534	4.22529e-05	0.000127845	0.000147246	3.61141e-05	0.000229911	0.000408473	0.000234377	8.06419e-05	0.00032937	0.000745411	0.000444652	3.98597e-05	0	3.22664e-05	0.00036503	0.000587332	0.000425086	0.000161386
ASV_390	0.00070637	0.000629723	0.000689173	1.83942e-05	0.00018592	2.03068e-05	0.000449275	0.000393603	0.000268817	0.000138777	0.00051763	0.000549436	0.000471131	0.000134323	0	0.000693189	0.000315585	0.000428832	0.000429719	5.28178e-05	2.7787e-05	8.00641e-05	0.000162681	0.000131037	9.4883e-05	0.000655292	0.000399255	0.000183352	0.00050098	0.000831632	0.000687871	0.000422529	0	0.000147246	3.61141e-05	0.00080469	0.000875299	0.000234377	0	6.5874e-05	0.00145976	0.00133396	0.000478316	0	0.000419463	0.000319401	9.03587e-05	8.50171e-05	0
ASV_391	0.00074111	0.000647215	1.02862e-05	0	2.06577e-05	2.03068e-05	0.000431995	0.000568538	8.96057e-05	4.95633e-05	0.000162394	0.000388625	0.000438639	0.000167904	0	0	0.000833144	0.000428832	0.000515663	0.000264089	0	0	0.000264357	7.27982e-05	5.69298e-05	0.000448996	0.000143322	9.70685e-05	0.000566325	0.000793831	0.000917161	0.00029577	0	9.81643e-05	3.61141e-05	0.000718473	0.000962829	0.000117189	4.0321e-05	0.000197622	0.00139765	0.00119354	0.000279018	0	0.000129066	0.000319401	0.000451794	0	5.37953e-05
ASV_392	0.000648471	0.000472292	0.000164579	3.67884e-05	0	3.04603e-05	0.000345596	0.000510226	0.00031362	1.98253e-05	0.000314638	0.000388625	0.000324918	0.000134323	0	0.00136628	0.000820521	0.000321624	0.000773495	0.000264089	5.55741e-05	0.000480384	0.000579551	2.91193e-05	1.89766e-05	0.000364051	0.000368543	5.3927e-05	0.000490089	0.000793831	0.000818894	0.000338023	0	9.81643e-05	7.22282e-05	0.000574779	0.00043765	0.000322269	4.0321e-05	0.000395244	0.00077647	0.000959513	0.000558036	0	0.000225865	0.000273773	0.000135538	8.50171e-05	0
ASV_393	0.000162118	0.0004548	0.000216009	0	2.06577e-05	1.01534e-05	0.000276477	0.000510226	0.000283751	0	0.000304488	0.000281418	0.000471131	3.35807e-05	1.0379e-05	1.00462e-05	0.000176728	0.000929136	0.000386747	0.000633814	5.55741e-05	0.00020016	0.000172849	0	1.89766e-05	0.000400456	0.000419729	0.000194137	0.000544544	0.00139865	0.0011137	0.000464782	0	0.000343575	0	0.000660996	0.000554356	0.000820321	0	0.000296433	0.000372706	0.000819097	0.000518176	0	0.000129066	0.00159701	0.00149092	0.000850171	5.37953e-05
ASV_394	0.000162118	0.000472292	0.000102862	0.000312701	2.06577e-05	1.01534e-05	0.000673913	0.000860096	0.000925926	2.9738e-05	0.000548079	0.00061644	0.000503623	0.000167904	0.000280234	0.00170786	0.000441819	0.000678984	0.000558635	0.000580996	0.000138935	0.000160128	0.000691394	0.000160156	3.79532e-05	0.000618887	0.000634713	0.000345133	0.000490089	0.000151206	9.82672e-05	0.000464782	0	0.000392657	7.22282e-05	0.000201173	0.000496003	0.00041016	0.000201605	0.00032937	0.000155294	0.000187222	0.000119579	6.42158e-05	0	0.00273773	0.0028463	0.00331567	0.000107591
ASV_395	0.000104219	0.000192415	0.000946327	0.00104847	0.000351182	0.00044675	0.000224638	0.000801784	0.00117981	0.000991267	0.000578527	0.000174211	0.000146213	0.00127607	0.00281272	1.00462e-05	0.000151481	0.000214416	0.000257832	0.00184862	0.00222296	0.00296237	0.000152513	0.00152876	0.000939341	9.70803e-05	0.000634713	0.00142367	0.000228708	0.000151206	3.27557e-05	0.000253518	0.000127845	0.000245411	0.000144456	0	8.75299e-05	0.000966806	0.000282247	0.000724614	9.31764e-05	4.68055e-05	0.000558036	0.000224755	0.000709861	9.12575e-05	0	0.000481764	0.000806929
ASV_396	0	1.74923e-05	0	0.00147153	2.06577e-05	0.0010458	0	4.37337e-05	2.98686e-05	0.00105074	0	0	1.62459e-05	3.35807e-05	0.00117283	2.00924e-05	0	0	0	0	0.000694676	0	2.03351e-05	0.000436789	0.00094883	4.85402e-05	0	2.15708e-05	0	3.78015e-05	3.27557e-05	0	0.00259951	4.90822e-05	0.00444204	0	2.91766e-05	5.85943e-05	0.00366921	6.5874e-05	0	0	3.98597e-05	0.004463	6.45328e-05	0	0	0	0.00242079
ASV_397	0.000266336	0.000314861	0.000452591	0.000183942	0.00150802	4.06137e-05	0.000155518	0.000306136	0.000582437	0.000237904	0.000395835	0.000281418	0.000113721	0.00047013	7.26533e-05	0.00154712	0.000340832	0.000214416	0.000429719	0.00158453	0.00027787	0.00164131	0.000172849	0.000451349	0	0.000133485	0.000409492	0.000754977	0.000217817	7.56029e-05	0.000131023	0.000507035	8.52297e-05	0.00068715	7.22282e-05	0.000287389	0.000204236	0.000498052	0.000120963	0.000559929	0.000155294	0.000117014	0.000279018	6.42158e-05	0.000290398	0.000593174	0.000361435	0.000680137	0.000806929
ASV_398	0.000393714	0.000174923	0.000720031	0.00022073	0.00018592	2.03068e-05	0.000224638	0.000174935	0.000701912	4.95633e-05	0.000152244	5.36035e-05	0.000146213	0.00547366	6.22743e-05	0.00301386	0.000530183	0.000142944	0	0.00110917	0	0.000640512	0.000203351	0.000232954	9.4883e-06	0.00012135	0.00106468	0.00375332	9.80179e-05	0.000529221	0.00045858	0.00101407	4.26148e-05	0.0013743	3.61141e-05	0.000201173	0.000116707	0.00061524	0.000725777	0.000592866	0.000434823	0.000280833	0.00151467	9.63236e-05	0.00251678	0.000228144	9.03587e-05	0.00119024	0.000430362
ASV_399	0.000138958	0.000279877	0.000627456	0.000496643	0.000392497	2.03068e-05	0.000224638	0.000218668	0.000970729	0.000317205	0.000598827	0.000321621	0.00035741	0.000906679	0.000456678	1.00462e-05	0.000972001	0	0.000472691	0.00406697	0.000916972	0.00488391	5.08378e-05	0.000684303	1.89766e-05	0.000157756	0.000767798	0.00101383	0.000435635	0.000302412	6.55115e-05	0.00147885	0	0.0013743	0.000108342	0.00025865	0.000466826	0.00114259	0.000806419	0.00207503	9.31764e-05	0.000117014	0.000597895	6.42158e-05	0.000258131	0.00100383	0.000180717	0.00184204	0.000430362
ASV_400	0.000602152	0.0006822	0.000164579	3.67884e-05	0	0.000314756	0.000397436	0.000524804	0.000283751	2.9738e-05	0.00050748	0.000696845	0.000747311	0.000134323	0.000415162	0.00152702	0.000555429	0.000428832	0.000773495	0.000105636	0.00027787	0.00020016	0.000366032	0.000291193	0.000208743	0.000582482	0.000286644	0.000161781	0.000784143	0.000756029	0.000884405	0.000338023	0	0.000196329	0.000144456	0.000833429	0.000758593	0.000263674	0	0.000230559	0.00136659	0.00140417	0.000478316	3.21079e-05	9.67992e-05	0.000501916	0.000858408	0.000141695	0.000107591
ASV_401	0.000196857	0.000192415	0.000308585	1.83942e-05	0.00150802	0	8.63991e-05	8.74674e-05	0.000253883	0.000138777	0.000304488	0.000254617	9.74754e-05	0.00047013	0.000207581	0	3.78702e-05	0.000250152	4.29719e-05	0.000369725	0.000194509	0.00040032	0	0.000378551	5.69298e-05	0.000133485	0.000450441	0.000291206	0.000141581	0.000189007	0.000262046	0.000633794	4.26148e-05	0.000539904	0	0.000143695	0.000116707	0.000234377	0.000362889	0.000494055	6.21176e-05	0.000210625	0.000478316	0.000160539	0.000774393	0.000547545	0.000451794	0.00136027	0.000806929
ASV_402	0.000266336	0.000822138	6.1717e-05	5.51826e-05	0	1.01534e-05	0.000449275	0.000408181	0.000283751	7.93014e-05	0.000223291	0.000361824	0.000406147	6.71614e-05	1.0379e-05	0	0.00070691	0.000214416	0.000773495	0.000316907	5.55741e-05	0.000240192	0.000447373	0.000320312	0.00038902	0.000266971	0.000194509	0.000129425	0.000490089	0.000415816	0.00101543	0.000253518	4.26148e-05	0.000294493	0.000144456	0.000459823	0.000379296	0.000263674	4.0321e-05	0.000197622	0.00152188	0.00114674	0.000518176	3.21079e-05	0.000290398	0.000273773	0.000271076	0.000141695	0.000161386
ASV_403	6.9479e-05	0.000262385	0.000586311	0.000110365	2.06577e-05	3.04603e-05	0.000207358	0.000160357	0.00123955	0.000227991	0.000680024	0.000227815	0.000113721	0.000772356	2.07581e-05	1.00462e-05	8.83638e-05	0.00035736	8.59439e-05	0.00169017	0.000611315	0.00168135	0.000274524	0.000480468	3.79532e-05	7.28102e-05	0.000593763	0.000452986	6.53452e-05	0.000491419	0.00022929	0.00147885	4.26148e-05	0.00112889	0	0.000143695	0.000145883	0.00117189	0.000443531	0.00128454	9.31764e-05	2.34028e-05	0.000518176	6.42158e-05	0.000580795	0.000456288	0.000768049	0.00107688	0.000322772
ASV_404	2.31597e-05	0	3.08585e-05	0.0028327	2.06577e-05	0.00376692	0	1.45779e-05	4.48029e-05	0.00401463	6.08976e-05	1.34009e-05	3.24918e-05	3.35807e-05	0.00186823	3.01386e-05	1.26234e-05	0	0	0	0.00216739	0.00020016	5.08378e-05	0.00115021	0.0031596	3.64051e-05	0	0.000204922	4.35635e-05	3.78015e-05	3.27557e-05	0	0.00383534	9.81643e-05	0.00285302	5.74779e-05	0	2.92972e-05	0.00262086	0	0	2.34028e-05	0	0.00199069	0.000225865	0	0	5.66781e-05	0.000968315
ASV_405	1.15798e-05	1.74923e-05	0	0.00314541	2.06577e-05	0.00256881	3.45596e-05	2.91558e-05	4.48029e-05	0.00212131	4.05984e-05	2.68017e-05	3.24918e-05	3.35807e-05	0.0021796	5.02311e-05	0.000100987	3.5736e-05	4.29719e-05	0	0.00244526	4.0032e-05	4.06702e-05	0.00101918	0.00201152	2.42701e-05	2.04746e-05	0.000345133	2.17817e-05	0	0	0	0.00225859	0	0.00195016	0	0	2.92972e-05	0.00185476	6.5874e-05	0	2.34028e-05	0	0.00131642	0.000451729	0	0	0	0.000968315
ASV_406	0.000347395	0.000332354	0.00048345	0.000202336	0.0014667	1.01534e-05	0.000345596	0.000247824	0.000851254	0.00014869	0.000405984	0.00045563	0.00035741	0.000335807	1.0379e-05	0	8.83638e-05	0.000107208	0.000300804	0.00100354	0.000222296	0.000800641	0.000549048	0.000524147	1.89766e-05	0.00014562	0.000696136	0.000377489	0.000185145	0.000226809	9.82672e-05	0.000338023	0.000170459	0.000392657	3.61141e-05	0	0.000116707	0.000732429	4.0321e-05	0.000856362	0.000186353	0.000210625	0.000398597	6.42158e-05	3.22664e-05	0.000638803	0.000813229	0.00187038	0.000430362
ASV_407	0.000497933	0.000542261	0.00113148	3.67884e-05	0.00148736	1.01534e-05	0.000362876	0.000335292	0.00041816	3.96507e-05	0.000588677	0.000268017	0.000308672	0.000235065	1.0379e-05	1.00462e-05	0.000189351	0.000678984	0.000644579	0.000264089	0	0.000240192	0.000183016	2.91193e-05	0	0.000412591	0.000675662	0.000183352	0.000402962	0.000453618	0.000851649	0.000591541	0	0.000196329	3.61141e-05	0.000632257	0.00043765	0.000292972	4.0321e-05	0.000362307	0.000372706	0.000585069	0.000159439	0	3.22664e-05	0.000456288	0.000587332	0.000368408	5.37953e-05
ASV_408	0.000914807	0.000892107	0.00061717	3.67884e-05	2.06577e-05	0	0.000466555	0.000481071	0.000179211	0	0.000466882	0.000830854	0.000682328	0.000235065	0	0	0.000416572	0.000964872	0.000945383	0.000158453	0	0.000120096	0.000620221	4.36789e-05	9.4883e-06	0.000546077	0.000460679	0.000107854	0.000577216	0.000718228	0.000786138	0.000169012	0	0	0	0.000890907	0.00128377	0.00020508	0	6.5874e-05	0.00127341	0.00138076	0.000398597	0	0.00035493	0.000501916	0.00067769	5.66781e-05	0
ASV_409	2.31597e-05	1.74923e-05	1.02862e-05	0.00424906	0	0.00341155	1.72798e-05	2.91558e-05	8.96057e-05	0.00379655	1.01496e-05	0	3.24918e-05	3.35807e-05	0.000487815	0	3.78702e-05	7.1472e-05	0	5.28178e-05	0.00175058	8.00641e-05	4.06702e-05	0.00177628	0.00297933	2.42701e-05	0	0.000312776	2.17817e-05	3.78015e-05	0	0	0.00417626	0	0.00379198	0	0	0	0.00302407	6.5874e-05	0	0	0	0.00272917	0.000193598	0	0	5.66781e-05	0.00182904
ASV_410	0.000231597	0.000244892	0.000154292	0	2.06577e-05	1.01534e-05	0.000138238	0.000131201	8.96057e-05	0	6.08976e-05	0.000254617	0.000308672	0.000201484	0	0	0.000126234	0.000214416	0.000257832	5.28178e-05	2.7787e-05	8.00641e-05	0.000294859	2.91193e-05	9.4883e-06	0.000194161	0.00015356	0.000118639	0.000588107	0.00109624	0.000884405	0.00029577	0	9.81643e-05	0	0.000459823	0.000204236	0.000175783	4.0321e-05	6.5874e-05	0.000434823	0.000842499	0.000438457	3.21079e-05	0.000161332	0.000456288	0.000587332	0.000481764	0
ASV_411	0.000173698	0.000174923	4.11446e-05	0.00022073	0.000351182	3.04603e-05	0.000259197	0.000189513	0.000597372	0.000317205	0.000334937	0.000348423	0.000146213	0.000705195	0	0	0.000315585	0.00017868	0.00021486	0.00137326	0.000583528	0.00168135	0.000203351	0.000436789	8.53947e-05	0.00012135	0.000614238	0.000517699	0.000294054	0.000189007	6.55115e-05	0.00169012	4.26148e-05	0.00132522	3.61141e-05	0.00054604	0.000145883	0.00134767	0.000241926	0.00128454	0.000217412	9.3611e-05	0.000239158	9.63236e-05	0.000258131	0.00073006	0.000496973	0.00155865	0.000484157
ASV_412	9.26387e-05	1.74923e-05	0.000113148	0.00259358	0.0016113	0.0038583	0	2.91558e-05	1.49343e-05	0.00274581	8.11968e-05	2.68017e-05	1.62459e-05	6.71614e-05	0.00225225	1.00462e-05	2.52468e-05	0.000107208	0	0.000105636	0.00305657	4.0032e-05	3.05027e-05	0.000873579	0.00168892	1.2135e-05	2.04746e-05	0.00039906	4.35635e-05	0	3.27557e-05	4.22529e-05	0.00225859	9.81643e-05	0.00202239	0	0	0	0.00141123	0	0	2.34028e-05	0.000119579	0.00183015	0.000290398	0	0	0	0.00107591
ASV_413	0.000544252	0.000717184	0.000709745	3.67884e-05	6.19732e-05	1.01534e-05	0.000518394	0.00034987	0.000253883	0.000178428	0.000497331	0.000656643	0.00063359	0.000302226	0.00010379	0.00166767	0.000732157	0.000821928	0.00116024	0.000633814	0.000194509	0.000280224	0.000355865	0.000247514	1.89766e-05	0.000570347	0.000501628	0.000355918	0.000424744	0.000604823	0.000393069	0.000253518	4.26148e-05	0.000490822	7.22282e-05	0.000775951	0.000496003	0.000322269	0.000201605	0.000494055	0.000279529	0.000374444	0.000239158	6.42158e-05	9.67992e-05	0.000958204	0.000632511	0.000850171	0.000699338
ASV_414	0.000162118	0.000174923	2.05723e-05	0.000404672	0.000702363	2.03068e-05	0.000276477	0.000247824	0.0010006	0.000911966	0.000537929	0.000227815	0.000162459	0.000604453	0.000851081	0.00179827	0.000315585	0.00017868	8.59439e-05	0.00121481	0.00247305	0.00144115	0.000386367	0.0024169	0.000351067	0.000182026	0.000368543	0.000614767	9.80179e-05	7.56029e-05	0	0.000380276	4.26148e-05	0.000490822	3.61141e-05	0	2.91766e-05	0.000146486	0.000362889	9.8811e-05	0	4.68055e-05	0.000637755	0.000192647	0.000161332	0.000182515	0	0.000708476	0.000753134
ASV_415	0.000926387	0.000542261	0.0012652	1.83942e-05	0.00144604	2.03068e-05	0.000656633	0.000743473	0.000955795	1.98253e-05	0.000974362	0.000710246	0.000454885	0.000402969	0	1.00462e-05	0.000997248	0.000428832	0.000687551	0.000316907	0.000111148	0.00040032	0.000925248	0.000116477	9.4883e-06	0.000740237	0.000716611	0.000496128	0.000729689	0.000529221	0.000556848	0.000802806	0	0.000490822	0	0.000488562	0.000379296	0.000468755	4.0321e-05	0.000724614	0.000403764	0.00042125	0.000318878	3.21079e-05	0.000322664	0.000182515	0.000225897	0.000481764	5.37953e-05
ASV_416	0.000162118	0.000349846	0.000144006	3.67884e-05	0	0	0.000345596	0.000393603	0.000119474	9.91267e-05	4.05984e-05	0.000107207	0.000487377	0.000235065	0	1.00462e-05	0.000277715	0.000750456	0.000687551	0.000316907	0.000111148	0.000120096	0.000193184	7.27982e-05	0	0.000521807	8.18984e-05	5.3927e-05	0.000860379	0.000604823	0.000851649	0.000253518	0	0.000343575	0	0.000459823	0.000962829	0.00020508	0	0.000230559	0.000217412	0.00140417	0.000119579	0	0.000161332	0.000136886	0.000858408	5.66781e-05	0
ASV_417	9.26387e-05	0.000157431	0.00124463	7.35767e-05	2.06577e-05	1.01534e-05	8.63991e-05	0.000262402	0.000358423	0	0.000629276	0.000107207	0.000243688	0.000402969	0	1.00462e-05	5.04936e-05	0.000285888	0.000300804	0.00047536	0	0.000520416	0.000203351	2.91193e-05	9.4883e-06	0.000194161	0.000481153	0.000258849	0.000217817	0.000567022	0.000720626	0.00139435	0	0.00107981	3.61141e-05	0.000316128	0.000233413	0.00061524	4.0321e-05	0.000757551	0.000310588	0.000327639	0.00131537	0	0.000742127	9.12575e-05	0.000271076	0.000368408	0
ASV_418	0.000486353	0.000612231	0.000205723	0	0	1.01534e-05	0.000673913	0.000845518	0.000224014	0	0.000233441	0.000589638	0.000812295	0.000134323	0	1.00462e-05	0.000770027	0.000821928	0.000816467	0.00047536	0.000111148	4.0032e-05	0.000681227	0.000101918	2.84649e-05	0.000631022	0.000389017	8.62831e-05	0.000838597	0.000453618	0.000589603	0.000422529	0	0.000441739	0	0.000373606	0.000641886	0.000322269	0	0.000197622	0.000931764	0.000865902	0.000438457	6.42158e-05	0.000193598	0.000410659	0.000225897	0.00031173	0.000107591
ASV_419	6.9479e-05	3.49846e-05	3.08585e-05	0.00323738	2.06577e-05	0.003574	6.91192e-05	1.45779e-05	0.00031362	0.00307293	9.13464e-05	1.34009e-05	1.62459e-05	0.000167904	0.00249097	6.02773e-05	3.78702e-05	0	0	0	0.00283428	0.000360288	3.05027e-05	0.00334872	0.00325449	3.64051e-05	6.14238e-05	0.00124032	1.08909e-05	0	0	0	0.000894912	0	0.00169736	0	0	0	0.000645135	3.2937e-05	3.10588e-05	0	0.000159439	0.00105956	0.000193598	4.56288e-05	4.51794e-05	2.8339e-05	0.000806929
ASV_420	0.000266336	0.000314861	0.00026744	0	0	0	0.000241917	0.000189513	0.000238949	6.93887e-05	0.000182693	0.000281418	0.000146213	0.00047013	0	1.00462e-05	0.000138857	0.00017868	0.000687551	0.000158453	0.000111148	0.00020016	0.000244021	0.000276633	5.69298e-05	4.85402e-05	0.000143322	0.00014021	0.00037029	0.000604823	0.000786138	0.000422529	0	0.000490822	7.22282e-05	0.000287389	0.000583533	0.000468755	4.0321e-05	0.000296433	0.000900705	0.000631875	0.000558036	6.42158e-05	0.000161332	0.000136886	0.000316256	0.00028339	0.000215181
ASV_421	0.000185277	0.000139938	0.000853751	0	0	2.03068e-05	0.000777592	0.000364447	0.000433094	3.96507e-05	0.000832268	0.000281418	0.000503623	0.000369388	0	0.00135624	0.000164104	0.0012865	0.000558635	0.000528178	0	0.000160128	0.00041687	4.36789e-05	1.89766e-05	0.000691697	0.000481153	8.62831e-05	0.00037029	0.00026461	0.000262046	8.45059e-05	0	4.90822e-05	3.61141e-05	0.000172434	0.000379296	0.000234377	0	0.000197622	0.00024847	0.000163819	0.000239158	0	3.22664e-05	0.000547545	0.0015361	0.000481764	5.37953e-05
ASV_423	1.15798e-05	0	3.08585e-05	0.00134278	0.00045447	0.000852887	0	5.83116e-05	1.49343e-05	0.00177437	0	1.34009e-05	4.87377e-05	0.000100742	0.00097563	0	0	3.5736e-05	0	0	0.00144493	4.0032e-05	0	0.000451349	0.000474415	0	0	0.000118639	1.08909e-05	0	0	0	8.52297e-05	0	0.000252799	0	0	0	0.000282247	0	0	0	3.98597e-05	0.00044951	0	0	0	0	0.000215181
ASV_424	0.000440034	0.000297369	0.000627456	0	6.19732e-05	1.01534e-05	0.00088127	0.00083094	0.0005227	4.95633e-05	0.000811968	0.000670044	0.000536115	0.000369388	1.0379e-05	0.00045208	0.000454442	0.00121502	0.000945383	0.000264089	2.7787e-05	0.000160128	0.00033553	4.36789e-05	9.4883e-06	0.000570347	0.000481153	0.000129425	0.00062078	0.00026461	0.000163779	8.45059e-05	0	0.000147246	0	0.000431084	0.000583533	0.000117189	0	0.000197622	9.31764e-05	0.000234028	0.000199298	0	9.67992e-05	0.00073006	0.000903587	0.000425086	0.000107591
ASV_425	0	0	0	0	0	0	0	0	0	0	0	0	0	0	0	0	0	0.00017868	0.000171888	0.00073945	0.000555741	0.000520416	0	0	0	0	0	0	0	7.56029e-05	6.55115e-05	0.000676047	0.000170459	0.000392657	0	0.000114956	0.00017506	0.000439457	0.000362889	0.000197622	0.000155294	0.000210625	0.000837054	0.00221544	0.000483996	0.000501916	0.000316256	0.000651798	0.000376567
ASV_426	0.000358975	0.000122446	0.000905182	9.19709e-05	2.06577e-05	1.01534e-05	0.000362876	0.00034987	0.000672043	1.98253e-05	0.000730772	0.000321621	0.00027618	0.000302226	0.000249097	0.000853928	0.000214598	0.000464568	0.000429719	0.00121481	2.7787e-05	0.000560448	0.000650724	0.000160156	0	0.000351916	0.000849696	0.000355918	0.00050098	0.000340213	0.000196534	0.0007183	0	0.000343575	7.22282e-05	0.000603518	0.000233413	0.000791023	4.0321e-05	0.000428181	0.000372706	0.000163819	0.000358737	0	0.000161332	0.000456288	0.000225897	0.00164366	0.000161386
ASV_427	0.000405294	0.000629723	0.00138863	1.83942e-05	0.000206577	1.01534e-05	0.000431995	0.000422759	0.000507766	2.9738e-05	0.000649575	0.000790652	0.000617344	0.000738776	0	0.000673096	0.000214598	0.000285888	0.000386747	0.000211271	0	0.000440352	0.000884578	0.000203835	4.74415e-05	0.000169891	0.00123871	0.000636338	0.000446526	0.000793831	0.000360313	0.00266193	0	0.0022087	3.61141e-05	0.000603518	0.00026259	0.00125978	0.000120963	0.00098811	0.000124235	0.000280833	0.00163425	9.63236e-05	0.00164559	0.000638803	0.000135538	0.00102021	0.000215181
ASV_428	0.000104219	6.99692e-05	0.000318871	0.00174745	0.00165262	0.00142148	0.000155518	8.74674e-05	0.00188172	0.00255747	0.000629276	0.000107207	6.49836e-05	0.00460056	0.00238718	6.02773e-05	0.000164104	7.1472e-05	8.59439e-05	0.00126763	0.00433478	0.00296237	1.01676e-05	0.00311576	0.00291291	7.28102e-05	0.000419729	0.00408766	8.7127e-05	0	0	0.000211265	8.52297e-05	0.000343575	7.22282e-05	5.74779e-05	0	0.00020508	0.000322568	0.000131748	3.10588e-05	2.34028e-05	0.000119579	0.000128432	0.000387197	0	0	0.000510103	0.000376567
ASV_429	1.15798e-05	5.24769e-05	1.02862e-05	0.00292468	2.06577e-05	0.00248759	1.72798e-05	4.37337e-05	2.98686e-05	0.00171489	2.02992e-05	0	1.62459e-05	0	0.00218998	0	3.78702e-05	0	0	0	0.00194509	0.000120096	2.03351e-05	0.00039311	0.00126194	0	2.04746e-05	7.54977e-05	1.08909e-05	0	0	4.22529e-05	0.00153413	0.000147246	0.0038281	8.62168e-05	2.91766e-05	0	0.00298375	3.2937e-05	3.10588e-05	0	0.000159439	0.00276128	0.000193598	0	0	0	0.00161386
ASV_430	8.10589e-05	8.74615e-05	0.000154292	5.51826e-05	0.000351182	0	0.000120959	0.000102045	0.000238949	5.9476e-05	0.000233441	2.68017e-05	8.12295e-05	0.000805937	0.000819944	1.00462e-05	0.000302961	0	0	0.000158453	0.000527954	0.0010008	4.06702e-05	0.000742542	2.84649e-05	0.00014562	0.000307119	0.00053927	3.26726e-05	0.000226809	0.000163779	0.000760553	4.26148e-05	0.00122705	3.61141e-05	0	0.000204236	0.000527349	0.000282247	0.000428181	0.000310588	0.000163819	0.00151467	3.21079e-05	0.00148425	9.12575e-05	0	0.000651798	0.000322772
ASV_431	0.000382135	0.000209908	0.000144006	5.51826e-05	0.00111552	1.01534e-05	0.000328316	0.000466493	0.000448029	5.9476e-05	0.000527779	0.000268017	0.000227443	0.000402969	0.000259476	1.00462e-05	0.000328208	0.000393096	0.000558635	0.00110917	0.000194509	0.000480384	0.000284692	0.000378551	4.74415e-05	0.000473267	0.000409492	0.000474557	0.000272272	0.000113404	3.27557e-05	0.000211265	4.26148e-05	0.000196329	0	0.000201173	0.000145883	0.000175783	8.06419e-05	0.000263496	3.10588e-05	4.68055e-05	0.000199298	6.42158e-05	0.000161332	0.000182515	9.03587e-05	0.000453425	0.000161386
ASV_432	0.00071795	0.000612231	1.02862e-05	0.000183942	2.06577e-05	0	0.00089855	0.00107876	0.000298686	1.98253e-05	0.000405984	0.00061644	0.000991	0.000134323	0	0	0.00136333	0.00114355	0.000988355	0.000264089	2.7787e-05	4.0032e-05	0.000864243	1.45596e-05	0	0.000982938	0.000337831	7.54977e-05	0.000838597	0.000567022	0.000491336	8.45059e-05	0	0.000147246	0	0.000574779	0.000671063	8.78915e-05	0	0.000230559	0.000217412	0.000374444	0.000159439	0	3.22664e-05	0.00118635	0.00158128	8.50171e-05	0
ASV_433	0.000926387	0.000699692	0.000246868	1.83942e-05	0.000433813	1.01534e-05	0.000812151	0.000874674	0.000283751	0	0.000274039	0.000817453	0.000861033	0.000167904	0.000363266	0	0.000934131	0.0012865	0.000902411	0.000422543	5.55741e-05	0.000560448	0.000671059	0.000116477	9.4883e-06	0.000897993	0.000624475	0.000237279	0.000718798	0.000415816	0.000524092	4.22529e-05	4.26148e-05	0.000147246	0.000108342	0.00267272	0.00172142	0.00149416	0.000120963	0.00164685	0.000124235	0.000163819	0.000159439	0	3.22664e-05	0.000410659	0.000542152	0.000226712	0.000322772
ASV_435	0.000416874	0.000437308	4.11446e-05	3.67884e-05	0	1.01534e-05	0.000311037	0.000262402	0.000268817	0	0.000223291	0.000402026	0.000162459	0	2.07581e-05	4.01849e-05	0.000277715	0.000214416	0.000257832	0.00047536	8.33611e-05	0.000120096	4.06702e-05	4.36789e-05	1.89766e-05	0.000254836	0.000296882	5.3927e-05	0.000141581	0.000491419	0.000687871	0.000845059	0	0.000736232	7.22282e-05	0.000459823	0.000408473	0.000527349	4.0321e-05	0.00032937	0.000621176	0.000702083	0.000677615	0	0.000290398	0.000273773	4.51794e-05	0.000113356	0
ASV_436	2.31597e-05	0	0	0.000110365	0	0	0	1.45779e-05	2.98686e-05	5.9476e-05	1.01496e-05	0	0	3.35807e-05	0	0	0	0	0	5.28178e-05	0.000111148	4.0032e-05	0	0.000174716	0.000322602	0	6.14238e-05	5.3927e-05	0	0	0	0	0	0	0	0	0	0	0	0	0	0	0	0	0	0	0	0	0
ASV_437	0.000231597	0.000297369	0.000915468	9.19709e-05	0	0	0.000276477	0.000422759	0.000373357	0.000247817	0.00101496	0.000335022	0.000471131	0.000503711	0.000768049	2.00924e-05	8.83638e-05	0.000214416	0.00021486	0.00073945	0.000166722	0.000440352	0.000244021	0.000524147	0.000170789	0.000266971	0.00064495	0.00039906	0.000174254	0.000113404	0.000196534	0.00029577	0	0.000392657	0	8.62168e-05	2.91766e-05	0.00020508	4.0321e-05	0.00032937	0.000155294	0.000163819	0.000438457	0.000160539	0.000322664	0.000684431	0.000406614	0.00059512	0.000215181
ASV_438	0.000335815	0.000314861	0.000493736	0	0.000165262	0	0.000224638	0.00034987	4.48029e-05	0	0.000334937	0.000495832	0.000422393	0	8.30323e-05	0.00137633	0.000277715	0.000142944	0.000515663	0.000105636	0	0.000120096	0.000233854	4.36789e-05	5.69298e-05	0.000279106	0.000184271	3.23562e-05	0.000272272	0.000415816	0.000818894	0.00029577	4.26148e-05	0.000343575	0	0.00080469	0.000466826	0.000146486	0	6.5874e-05	0.00102494	0.000982916	0.000438457	0	0.000225865	9.12575e-05	4.51794e-05	0.000113356	0
ASV_439	0.000358975	0.000349846	0.00117262	3.67884e-05	0.0020038	1.01534e-05	0.000241917	0.000189513	0.000866189	0.000128865	0.000274039	9.38061e-05	6.49836e-05	0.0029551	0.000259476	0	0.000214598	0.000428832	8.59439e-05	0.00110917	2.7787e-05	0.000520416	0.000274524	0.000218395	9.4883e-06	0.000109215	0.00123871	0.00340818	0.00025049	0.000340213	6.55115e-05	0.000338023	4.26148e-05	0.000932561	0	0.000172434	2.91766e-05	0.000468755	0.000120963	0.000592866	6.21176e-05	4.68055e-05	0.000597895	3.21079e-05	0.000871193	4.56288e-05	4.51794e-05	0.000396747	5.37953e-05
ASV_440	1.15798e-05	0	0	0.000993286	2.06577e-05	0.00192915	0	1.45779e-05	0	0.00126882	3.04488e-05	2.68017e-05	1.62459e-05	3.35807e-05	0.00107942	1.00462e-05	1.26234e-05	0	0	0	0.00122263	4.0032e-05	1.01676e-05	0.000232954	0.000797017	0	1.02373e-05	2.15708e-05	0	3.78015e-05	0	4.22529e-05	0.0141055	0.000196329	0.0119177	2.87389e-05	0	0.000146486	0.00862868	0.000230559	0.000372706	0	0.000239158	0.0128432	0.00151652	9.12575e-05	0	0.000113356	0.00494916
ASV_441	0.000335815	0.000157431	0.000555453	1.83942e-05	2.06577e-05	1.01534e-05	0.000259197	0.000524804	0.000552569	4.95633e-05	0.000233441	0.000321621	0.000324918	0.000604453	0.000363266	0.0013261	0.000239844	0.000321624	8.59439e-05	0.000528178	8.33611e-05	0.000680544	0.000233854	0.000189275	0	0.000303376	0.000665425	0.000463772	0.00013069	0.000604823	0.000196534	0.000971817	8.52297e-05	0.00176696	0	0.000373606	0.000466826	0.000908212	0	0.00108692	0	0.000374444	0.000996492	0	0.000419463	0.000547545	0.000361435	0.000368408	0.000215181
ASV_442	0.00069479	0.0004548	0.000771462	0	6.19732e-05	0	0.000311037	0.000335292	0.000433094	0	0.000558228	0.000281418	0.000243688	0.000100742	1.0379e-05	5.02311e-05	0.000656416	0.00035736	0.00021486	0.000369725	0	0.00020016	0.000345697	4.36789e-05	1.89766e-05	0.000315511	0.000429967	0.000172566	0.000457417	0.000831632	0.000687871	0.000845059	4.26148e-05	0.000638068	0	0.000459823	0.000525179	0.000439457	4.0321e-05	0.000526992	0.000931764	0.000959513	0.000199298	0	0.000161332	4.56288e-05	0.000271076	0.000368408	0
ASV_443	0.000961126	0.000839631	0.00048345	0	0	0	0.000673913	0.000408181	7.46714e-05	0	0.000304488	0.000777251	0.000731065	6.71614e-05	3.11371e-05	2.00924e-05	0.000858391	0.000464568	0.000601607	5.28178e-05	0	8.00641e-05	0.000345697	4.36789e-05	0	0.000776642	0.000194509	6.47124e-05	0.000664343	0.000756029	0.00114645	0.000591541	0	4.90822e-05	0	0.00054604	0.00116707	0.000322269	0	9.8811e-05	0.00114918	0.00135736	0.000199298	0	0.000129066	0.000182515	0.000496973	2.8339e-05	0
ASV_444	0.000243177	0.000174923	0.000545167	3.67884e-05	0.000123946	0	0.000414715	0.000160357	0.000448029	2.9738e-05	0.000284189	0.000241216	0.00027618	0.000537291	1.0379e-05	1.00462e-05	0.000189351	0.00017868	0.000128916	0.00153172	0	0.00172138	0.000122011	0	0	0.000182026	0.000255933	0.00042063	0.000152472	0.000151206	0.000196534	0.000929564	0	0.00132522	3.61141e-05	0.000114956	0.000525179	0.00164064	8.06419e-05	0.00138335	0.000652235	0.000210625	0.000876913	0	0.00148425	0	0	0.000141695	0
ASV_445	0.000775849	0.000472292	0.000174865	1.83942e-05	2.06577e-05	1.01534e-05	0.00131327	0.00144321	0.00020908	0	0.000152244	0.000643242	0.000893524	0.000201484	1.0379e-05	1.00462e-05	0.000795274	0.00164386	0.00124619	0	0	4.0032e-05	0.000691394	5.82386e-05	9.4883e-06	0.0014198	0.000102373	9.70685e-05	0.00111087	0.000491419	0.000327557	0.000169012	4.26148e-05	4.90822e-05	0	0.00106334	0.000787769	5.85943e-05	4.0321e-05	0.000263496	0.000217412	0.000397847	3.98597e-05	0	0	0.00127761	0.00194271	0.000170034	0.000215181
ASV_446	0.000196857	0.000262385	0.000144006	0.000128759	0.000784994	0.000121841	0.000172798	0.000218668	0.000253883	5.9476e-05	0.000314638	0.000134009	0.000146213	0.000134323	0.000269855	0.00141652	0.000138857	0.000214416	0.000343776	0.00047536	0.000416806	0.000360288	0.000305027	0.000160156	9.4883e-06	0.000169891	0.000225221	9.70685e-05	0.000304944	0.000491419	0.00045858	0.000253518	4.26148e-05	0.000245411	7.22282e-05	0.000402345	0.000320943	0.000292972	0	0.000230559	0.000372706	0.000187222	0.000199298	3.21079e-05	0.000193598	0.000319401	0.000406614	0.000226712	0.000322772
ASV_447	0.000405294	0.000489784	0.000894896	3.67884e-05	0.0010742	1.01534e-05	0.000397436	0.000524804	0.00041816	1.98253e-05	0.000446583	0.00030822	0.000308672	0.000268646	1.0379e-05	2.00924e-05	0.000517559	0.000643248	0.000257832	0.000211271	0	0.000320256	0.000508378	2.91193e-05	1.89766e-05	0.000327646	0.000399255	0.000366703	0.000522762	0.000189007	0.000425825	0.000169012	0	0.000196329	3.61141e-05	0.000603518	0.000641886	0.00041016	0	0.000559929	0.000186353	0.000187222	0.000239158	0	0.000258131	0	0.000135538	0.000113356	0
ASV_448	0.00068321	0.000647215	0.000699459	1.83942e-05	0	1.01534e-05	0.000587514	0.00055396	0.000224014	8.9214e-05	2.02992e-05	0.000388625	0.000584852	0.000738776	0	1.00462e-05	0.000757404	0.000500304	0.000988355	0.000211271	2.7787e-05	0.00040032	0.000213519	4.36789e-05	2.84649e-05	0.000837318	0.000184271	0.000172566	0.000991069	0.000945037	0.000884405	0.000422529	0	0.000294493	3.61141e-05	0.000862168	0.000787769	0.00041016	0	0.000559929	0.000683293	0.000748888	0.000478316	0	0.000225865	0.000410659	0.000406614	0.000226712	5.37953e-05
ASV_449	0	0	0	0.000239124	0	0	0	0	0	0.0007038	1.01496e-05	0	0	0	0.000498194	1.00462e-05	0	0	0	5.28178e-05	0.000361232	0	0	0.000349431	0.000521856	0	0	7.54977e-05	0	0	0	4.22529e-05	0.000511378	0	0.00119177	0	0	0	0.00084674	3.2937e-05	0	0	0	0.00109167	0.000129066	0	0	2.8339e-05	0.000645543
ASV_450	0.000185277	0.000297369	0.000380588	0	2.06577e-05	0	0.000328316	0.000291558	8.96057e-05	9.91267e-06	9.13464e-05	0.000201013	0.000568606	0.000167904	0	0	0.000454442	0.000321624	0.000730523	0.000158453	2.7787e-05	0.000120096	0.000152513	0.000116477	5.69298e-05	0.000424726	0.000174034	0.000118639	0.000468308	0.000869434	0.000655115	0.000253518	0	0.000294493	3.61141e-05	0.000229911	0.000641886	0.00020508	4.0321e-05	0.000197622	0.000714352	0.000725486	0.000358737	6.42158e-05	0.000419463	0.000136886	9.03587e-05	2.8339e-05	0
ASV_451	0.000312656	0.000349846	0.000370302	0.00022073	2.06577e-05	0	0.000276477	0.000466493	0.000388292	7.93014e-05	0.000284189	0.000254617	0.000568606	6.71614e-05	0.000518952	2.00924e-05	0.000302961	0.000321624	0.000859439	0.000422543	0.000333444	0.000320256	0.000183016	0.000276633	0.000218231	0.000206296	0.000327594	0.000355918	0.00025049	0.000756029	0.00108094	0.000422529	8.52297e-05	0.000785315	0.000144456	8.62168e-05	0.000408473	0.000322269	0.000161284	0.000263496	0.00118023	0.000491458	0.000797194	0.000160539	0.00100026	4.56288e-05	0.00067769	0.000113356	0.000430362
ASV_452	6.9479e-05	3.49846e-05	0.000390874	0.000202336	0.000123946	2.03068e-05	0.000241917	8.74674e-05	0.000537634	2.9738e-05	5.0748e-05	8.04052e-05	0.000178705	0.00204842	0.000363266	0.0013261	0.000113611	0	0	0.000897903	2.7787e-05	0.00060048	7.11729e-05	0.00042223	4.74415e-05	7.28102e-05	0.000307119	0.00167174	3.26726e-05	0.000378015	0.00022929	0.000929564	0	0.00112889	0	0.00025865	2.91766e-05	0.000468755	0.000443531	0.000592866	0.000217412	2.34028e-05	0.000956633	6.42158e-05	0.00200052	0.000182515	0	0.000198373	0.000860724
ASV_453	0.000949547	0.000472292	0.000586311	0	0.000950256	1.01534e-05	0.000414715	0.000612272	0.000164277	0	0.000639425	0.000710246	0.00035741	0.000335807	1.0379e-05	1.00462e-05	0.000820521	0.00117929	0.000386747	5.28178e-05	0	0.000120096	0.0007524	4.36789e-05	9.4883e-06	0.000837318	0.000419729	0.000183352	0.000686125	0.000189007	0.000327557	0.000338023	0	0.000147246	0	0.000890907	0.000583533	0.00020508	4.0321e-05	0.000296433	0.000590117	0.00025743	0.000239158	3.21079e-05	9.67992e-05	0.000501916	0.000496973	8.50171e-05	0
ASV_454	0.000266336	0.000244892	0.000102862	0.000404672	0.00173525	0	0.000172798	0.000160357	0.000955795	0.000436157	0.000649575	0.000321621	0.000243688	0.000772356	0.000166065	0	0.000227221	0.000107208	0.000300804	0.00311625	0.000611315	0.00204163	7.11729e-05	0.000859019	8.53947e-05	0.000109215	0.000389017	0.000506913	0.000163363	0.000491419	9.82672e-05	0.00105632	4.26148e-05	0.00132522	0	0.000287389	0.000116707	0.000996103	0.000241926	0.000922236	3.10588e-05	4.68055e-05	0.000318878	9.63236e-05	0.000258131	0.00127761	0.000316256	0.00153031	0.000645543
ASV_455	0.000486353	0.000349846	0.000349729	5.51826e-05	0.0025409	1.01534e-05	0.000639353	0.000510226	0.000716846	0.000128865	0.00148184	0.000469031	0.000568606	0.000604453	2.07581e-05	0.00196906	0.000138857	0.00100061	0.000601607	0.000369725	0	0.000360288	0.000620221	4.36789e-05	0	0.000521807	0.000624475	0.000226493	0.000381181	0.000151206	0.000196534	0.000253518	0	9.81643e-05	0	8.62168e-05	0.000233413	0.00020508	4.0321e-05	0.000230559	0.000310588	0.000140417	0.000199298	0	3.22664e-05	0.000958204	0.000451794	0.00090685	5.37953e-05
ASV_456	0.000347395	0.000279877	0.0006686	0.000956498	2.06577e-05	0.000690432	0.000328316	0.000218668	0.000224014	0.0007038	4.05984e-05	0.000201013	0.000308672	0.000671614	0.00112094	1.00462e-05	0.000353455	0.000393096	0.000343776	0.000316907	0.000555741	0.000240192	0.000620221	0.000276633	0.000673669	0.000157756	0.000286644	0.000355918	0.000533653	0.000378015	0.00045858	0.000380276	0.000553993	0.000392657	0.00061394	0.000229911	0.00026259	0.000292972	0.000685456	0.000494055	0.000652235	0.000374444	0.000518176	0.000417402	0.000774393	0.000136886	9.03587e-05	0.000453425	0.000322772
ASV_457	0	0	4.11446e-05	0.00104847	0	0.00112703	0	1.45779e-05	1.49343e-05	0.00128865	2.02992e-05	1.34009e-05	1.62459e-05	3.35807e-05	0.00087184	1.00462e-05	0	0	0	0	0.000583528	4.0032e-05	0	0.000451349	0.000607251	0	1.02373e-05	7.54977e-05	2.17817e-05	0	3.27557e-05	4.22529e-05	0.00669053	4.90822e-05	0.00390033	2.87389e-05	2.91766e-05	8.78915e-05	0.00463691	3.2937e-05	0	0	0.000119579	0.00333922	0.000613061	4.56288e-05	0	0	0.00215181
ASV_458	0.000405294	0.000577246	0.00139892	3.67884e-05	0.0029334	1.01534e-05	0.000570234	0.000568538	0.000492832	1.98253e-05	0.000548079	0.000469031	0.000617344	0.000201484	1.0379e-05	3.01386e-05	0.00063117	0.00035736	0.000558635	0.000211271	0	0.000360288	0.000630389	4.36789e-05	3.79532e-05	0.000594617	0.00049139	0.000269635	0.000718798	0.000869434	0.00045858	0.000338023	8.52297e-05	0.00068715	3.61141e-05	0.000833429	0.000641886	0.000527349	0	0.000559929	0.000869646	0.000608472	0.000677615	0	0.000387197	0.000501916	0.000225897	0.000198373	0
ASV_459	0	0	0.000123434	3.67884e-05	0	0	0	2.91558e-05	2.98686e-05	1.98253e-05	0	4.02026e-05	1.62459e-05	0.000369388	0	2.00924e-05	0.000138857	0	0	0.000105636	0	0.000120096	0	0	6.64181e-05	0	3.07119e-05	0.000161781	4.35635e-05	0.000680426	0.000425825	0.000633794	0	0.00186512	0	2.87389e-05	0	2.92972e-05	0.000201605	9.8811e-05	0.000559058	0.000444652	0.00283004	0.000160539	0.00538849	0	0	5.66781e-05	5.37953e-05
ASV_460	0.000266336	0.000104954	0.000308585	0.000294307	0.0014667	1.01534e-05	0.000259197	0.000233246	0.000657109	0.000158603	0.00104541	0.000268017	0.000243688	0.000335807	0.000716154	0.00114527	6.3117e-05	0.000285888	0.000171888	0.000686632	0.000166722	0.000840673	0.000223686	0.000378551	0	0.000194161	0.00075756	0.000215708	0.000294054	0.000189007	0.000131023	0.00029577	4.26148e-05	0.00068715	3.61141e-05	0.000172434	2.91766e-05	0.000761726	8.06419e-05	0.000790488	0	9.3611e-05	0.000239158	3.21079e-05	0.000225865	0.00159701	0.000587332	0.00269221	0.000268976
ASV_461	0.000243177	0.000437308	0.000771462	0.00034949	0.000743679	1.01534e-05	0.000311037	0.000247824	0.00094086	0.000337031	0.00184723	0.00030822	0.000259934	0.00094026	1.0379e-05	2.00924e-05	0.000151481	0.00035736	0.000343776	0.000580996	0.000639102	0.000840673	0.000447373	0.000786221	0.00011386	0.000315511	0.000859933	0.000485343	0.000174254	0.000453618	0.000196534	0.000591541	0	0.000343575	0.000144456	0.000201173	8.75299e-05	0.000292972	0.000241926	0.000461118	0.000434823	0.00025743	0.000239158	0	9.67992e-05	0.00159701	0.00103913	0.00229546	0.000268976
ASV_462	0.00072953	0.000594738	0.000339443	5.51826e-05	0	0	0.000725752	0.000801784	0.000373357	0	7.10472e-05	0.000897859	0.000844787	0.000100742	0	0	0.000454442	0.000643248	0.000558635	0.000422543	0.000166722	0.000440352	0.000274524	0.000189275	2.84649e-05	0.000570347	0.000174034	0.000183352	0.000381181	0.000718228	0.000556848	0.000380276	0	0.000196329	0	0.000373606	0.000525179	0.00041016	0	0.000230559	0.00077647	0.000819097	0.000438457	0	3.22664e-05	0.000319401	0.000316256	0.000198373	0.000161386
ASV_463	0.000127378	3.49846e-05	0.00075089	0.000588614	0.000599075	0.000192915	8.63991e-05	8.74674e-05	0.00144863	0.00144725	0.00101496	6.70044e-05	3.24918e-05	0.00127607	0.00195126	1.00462e-05	0.000315585	0.000107208	0.000257832	0.00200708	0.00244526	0.00220176	0	0.00212571	0.000294137	2.42701e-05	0.00053234	0.00168252	1.08909e-05	0.000113404	0	0.000464782	0.000213074	0.000932561	0.000108342	0	0	0.000322269	0.000161284	0.000230559	0.000217412	7.02083e-05	0.000478316	0.000288971	0.00122612	0	0	0.000226712	0.000484157
ASV_464	0.000254756	0.000402323	0.000329157	9.19709e-05	0	1.01534e-05	0.000362876	0.000379025	0.000224014	0	7.10472e-05	0.000214414	0.000373656	0.000369388	0	4.01849e-05	0.000833144	0.000285888	0.000859439	0.00100354	2.7787e-05	0.000440352	0.000630389	8.73579e-05	9.4883e-06	0.000643157	0.00026617	0.000248064	0.000315835	0.000869434	0.00114645	0.000760553	0	0.000785315	0	0.000718473	0.000758593	0.000527349	0	0.000461118	0.00111812	0.00114674	0.000757334	0	0.000613061	0.000228144	0.00126502	0.000226712	0.000107591
ASV_466	0.000833748	0.00104954	0	0	4.13155e-05	2.03068e-05	0.000639353	0.000583116	0.000119474	2.9738e-05	0.000233441	0.000629841	0.000666082	0.000167904	2.07581e-05	0	0.000265091	0.00164386	0.0013751	0.000158453	0	0.000240192	0.000681227	1.45596e-05	1.89766e-05	0.000825183	0.000225221	3.23562e-05	0.0013069	0.00120965	0.00117921	0.000126759	0	9.81643e-05	0	0.000833429	0.00128377	0.000146486	8.06419e-05	6.5874e-05	0.000496941	0.00093611	0.000199298	0	6.45328e-05	0.00073006	0.000903587	8.50171e-05	0
ASV_467	0.00070637	0.000524769	0.000277726	1.83942e-05	0	1.01534e-05	0.000656633	0.000758051	0.000567503	0	0.00026389	0.000643242	0.000584852	0.000335807	0	0	0.000845767	0.000464568	0.000730523	0.000845085	2.7787e-05	0.000720576	0.000467708	0.000101918	9.4883e-06	0.000521807	0.000389017	0.000291206	0.000337617	0.000189007	6.55115e-05	0.000380276	0	0.000196329	0	0.00106334	0.000729416	0.000937509	4.0321e-05	0.00128454	0.000559058	4.68055e-05	0.000398597	0	0.000161332	0.00036503	0	0.000651798	0
ASV_468	0.000671631	0.000542261	0	0.000147153	0	1.01534e-05	0.000984949	0.00103503	0.000253883	4.95633e-05	0.000101496	0.000562837	0.000584852	6.71614e-05	2.07581e-05	0	0.00109824	0.00114355	0.000730523	0.000105636	0	0.000120096	0.000549048	4.36789e-05	9.4883e-06	0.0012135	0.000307119	5.3927e-05	0.00104552	0.00026461	0.000294802	0	0	4.90822e-05	0	0.000632257	0.000641886	2.92972e-05	4.0321e-05	9.8811e-05	0.000217412	0.000280833	7.97194e-05	0	6.45328e-05	0.00136886	0.00216861	0.000396747	5.37953e-05
ASV_469	0.0010885	0.000612231	0.000627456	1.83942e-05	0.000371839	1.01534e-05	0.000518394	0.000568538	0.000268817	0	0.000446583	0.000777251	0.000422393	0.000167904	0	3.01386e-05	0.000265091	0.000393096	0.000644579	0.000105636	0	0.000120096	0.000955751	0.000116477	2.84649e-05	0.000788778	0.00049139	0.000248064	0.000816816	0.000793831	0.000818894	0.000380276	0	4.90822e-05	0	0.000632257	0.000962829	0.000175783	0	6.5874e-05	0.000807529	0.000959513	0.000318878	3.21079e-05	9.67992e-05	4.56288e-05	9.03587e-05	5.66781e-05	0.000107591
ASV_470	0.000196857	0.0002274	0.000257154	7.35767e-05	0.00113618	0	0.000604793	0.000714317	0.000343489	0	0.000213142	0.000227815	0.000763557	0.000302226	0	0.00178823	0.000113611	0.000929136	0.000472691	0.000528178	2.7787e-05	0.00040032	0.000111843	5.82386e-05	9.4883e-06	0.000182026	0.000573289	0.000161781	0.000402962	0.000189007	0.000491336	0.000845059	0	0.000588986	0	8.62168e-05	0.00035012	0.000820321	0	0.000724614	0	0.000234028	0.000677615	0	0.000258131	0.000228144	4.51794e-05	0.000510103	0
ASV_471	0.000416874	0.0004548	0.000205723	5.51826e-05	0	0	0.000190078	0.000422759	0.000268817	2.9738e-05	8.11968e-05	0.000428828	0.000292426	6.71614e-05	1.0379e-05	1.00462e-05	0.000189351	0.000250152	0.000429719	0.000158453	2.7787e-05	0.000160128	0.000172849	0.000131037	1.89766e-05	0.000194161	0.000368543	0.000172566	0.000294054	0.000302412	0.000687871	0.000464782	0	0.000245411	0	0.000431084	0.000554356	0.000292972	4.0321e-05	0.00032937	0.00111812	0.000702083	0.000757334	3.21079e-05	0.000161332	0.000228144	0.000271076	0.00028339	0.000107591
ASV_472	0.000266336	0.000297369	0.00048345	0.000533431	0.0010742	0	0.000345596	0.000174935	0.000582437	9.91267e-05	0.000213142	0.000201013	0.000194951	0.000268646	6.22743e-05	0	3.78702e-05	3.5736e-05	0.000128916	0.000580996	0	0.000720576	1.01676e-05	0.000742542	0	0.000109215	0.000337831	0.000485343	6.53452e-05	0.000491419	0.000196534	0.00228166	4.26148e-05	0.0032885	0.000108342	0.000431084	8.75299e-05	0.00158205	0.000524172	0.00167979	0.000155294	7.02083e-05	0.000358737	0	0.000193598	0.00127761	0.000316256	0.00575283	0.00150627
ASV_473	0.000220017	0.000244892	0.000257154	1.83942e-05	0	0	0.000155518	4.37337e-05	0.00020908	0	0.000334937	0.000415427	0.000146213	0.000235065	0	0	0.000201974	0.000250152	0.000343776	0.000316907	2.7787e-05	0.000280224	0.000111843	4.36789e-05	9.4883e-06	0.000242701	0.000419729	0.000150995	6.53452e-05	0.000491419	0.000360313	0.000845059	0	0.000588986	3.61141e-05	0.000459823	0.000204236	0.000498052	0	0.000296433	0.000683293	0.000608472	0.000677615	3.21079e-05	0.00035493	9.12575e-05	4.51794e-05	0.00028339	0
ASV_474	9.26387e-05	8.74615e-05	9.25754e-05	0.000496643	0	1.01534e-05	0.000172798	0.000131201	0.00107527	0.000783101	0.000862716	0.000120608	0.000243688	0.00094026	0.000176444	2.00924e-05	0.000467066	0.000214416	8.59439e-05	0.0020599	0.00125042	0.00236189	0.000315194	0.00145596	0.00077804	0.00014562	0.000604001	0.0010354	1.08909e-05	0.000151206	0	0.000338023	0.000213074	0.000539904	0.000180571	8.62168e-05	0.000116707	0.00108399	0.000201605	0.000889299	0.000186353	2.34028e-05	0.000837054	0.000256863	0.000774393	0.000182515	4.51794e-05	0.000736815	0.000591748
ASV_475	0.00070637	0.000612231	0.000627456	0	0.00177657	0	0.000518394	0.000466493	0.000507766	1.98253e-05	0.000121795	0.000549436	0.000487377	0.000268646	0	2.00924e-05	0.000302961	0.000428832	0.000429719	0.000845085	8.33611e-05	0.00040032	0.000467708	2.91193e-05	0	0.000230566	0.000409492	0.000345133	0.000152472	0.000567022	0.000622359	0.000676047	0	0.00068715	0	0.000833429	0.000641886	0.0010547	0.000201605	0.00105398	0.000652235	0.00042125	0.000717474	0	0.00035493	0.000182515	0.000225897	0.000226712	5.37953e-05
ASV_477	0	0	0	0	0	0	0	0	0	0	0	0	0	0	0	0	0	0	0	0	0	0	0	0	0	0	0	0	0	0	0	0	0	0	0	0	0	0	0	0	0	0	0	0	0	0	0	0	0
ASV_478	0.000301076	0.000717184	0.000277726	5.51826e-05	2.06577e-05	2.03068e-05	0.000483835	0.000568538	0.00031362	0	0.000375535	0.000428828	0.000422393	0.000167904	0	1.00462e-05	0.000997248	0.000857664	0.00124619	0.000528178	8.33611e-05	0.000160128	0.000488043	7.27982e-05	5.69298e-05	0.000558212	0.000286644	0.000129425	0.000468308	0.000415816	0.000589603	0.000253518	4.26148e-05	0.000147246	0	0.000718473	0.000525179	0.000234377	0.000120963	0.00032937	0.000341647	0.000374444	0.000597895	3.21079e-05	0.000161332	0.000547545	0.00067769	0.000226712	5.37953e-05
ASV_479	0.000185277	0.000332354	0.000113148	0	0	0	0.000155518	0.000262402	7.46714e-05	0	9.13464e-05	0.000254617	0.000324918	3.35807e-05	1.0379e-05	0	0.000290338	0.00117929	0.000601607	0.000158453	2.7787e-05	8.00641e-05	0.000111843	0	0	0.000351916	8.18984e-05	2.15708e-05	0.000490089	0.00026461	9.82672e-05	4.22529e-05	0	0	0	0.000201173	0.000204236	8.78915e-05	0	9.8811e-05	0	9.3611e-05	3.98597e-05	0	3.22664e-05	0.000501916	0.000903587	5.66781e-05	0
ASV_480	0.000590572	0.000577246	0.000339443	1.83942e-05	0	4.06137e-05	0.000362876	0.000306136	0.00010454	2.9738e-05	0.000121795	0.000495832	0.000536115	0	2.07581e-05	0	0.000795274	0.00053604	0.000429719	0.000158453	0	0	0.00041687	1.45596e-05	2.84649e-05	0.000327646	0.000163797	6.47124e-05	0.000707907	0.000718228	0.00137574	0.000169012	8.52297e-05	0.000147246	7.22282e-05	0.0010346	0.000729416	0.000175783	0	9.8811e-05	0.0014287	0.00147437	0.000438457	9.63236e-05	0.000161332	9.12575e-05	0.000316256	5.66781e-05	0
ASV_481	8.10589e-05	0.000157431	5.14308e-05	0	2.06577e-05	0	0.000120959	0.000247824	0.000134409	0	6.08976e-05	5.36035e-05	0.000259934	0.000268646	0	0	0.000227221	0.000214416	8.59439e-05	0.000264089	5.55741e-05	8.00641e-05	6.10054e-05	0	9.4883e-06	0.000618887	9.21357e-05	0.000129425	0.00037029	0.000113404	6.55115e-05	0.000126759	0	9.81643e-05	0	8.62168e-05	8.75299e-05	8.78915e-05	0	3.2937e-05	6.21176e-05	4.68055e-05	3.98597e-05	0	0	0.000136886	0.00212343	2.8339e-05	0
ASV_482	0.000104219	8.74615e-05	1.02862e-05	0.000698979	0	0.000436597	0.000190078	8.74674e-05	0.0005227	0.00101109	0.000294339	9.38061e-05	4.87377e-05	0.000134323	0.00163989	1.00462e-05	0.000302961	0.000142944	0.000171888	0.00047536	0.00183394	0.000920737	0.000142346	0.00286825	0.00521856	6.06752e-05	0.000163797	0.000226493	7.62361e-05	0	0	0	0	0	0	0	0	0	0	0	0	0	0	0	0	0	0	0	0
ASV_483	0.000451614	0.000437308	0	1.83942e-05	0	0	0.000259197	0.000247824	0.000268817	3.96507e-05	0.000213142	0.000294819	0.000341164	0.000100742	2.07581e-05	0	0.000176728	0.000214416	0.000343776	5.28178e-05	5.55741e-05	0.000280224	0.0011591	0.000232954	0.000123348	0.000266971	0.000245695	0.000183352	0.000337617	0.000491419	0.000622359	0.000338023	0	9.81643e-05	0.000144456	0.000316128	0.000320943	0.000117189	0.000161284	0.000263496	0.000217412	0.00067868	0.000438457	3.21079e-05	6.45328e-05	0.000228144	0.000361435	0.000255051	0.000215181
ASV_485	0.000509513	0.000489784	0	0	0	0	0.000345596	0.000291558	4.48029e-05	7.93014e-05	0.000192842	0.00061644	0.000584852	0.000100742	0	0	0.000340832	0.000285888	0.000601607	0	0	0	0.000315194	1.45596e-05	9.4883e-06	0.000521807	6.14238e-05	7.54977e-05	0.000304944	0.000945037	0.00137574	0.000464782	0	0.000147246	0	0.000718473	0.00201319	0.00020508	0	0.000230559	0.00124235	0.00163819	0.000318878	0	0.000129066	9.12575e-05	0.000271076	0	5.37953e-05
ASV_486	0.000277916	0.000332354	1.02862e-05	0	2.06577e-05	0	0.000259197	0.000218668	7.46714e-05	9.91267e-06	0.000334937	0.000241216	0.000178705	6.71614e-05	0	0	7.57404e-05	0.000250152	0.000343776	5.28178e-05	0.000138935	0.000160128	0.000671059	0.000276633	0.000218231	0.000182026	0.000184271	0.000150995	9.80179e-05	0.000453618	0.000491336	0.000169012	0	0.000196329	0	0.000172434	0.000320943	8.78915e-05	8.06419e-05	0.000131748	0.000621176	0.000795694	0.000318878	3.21079e-05	6.45328e-05	0.000273773	0.000180717	2.8339e-05	5.37953e-05
ASV_487	0.000138958	0.0002274	0.000545167	7.35767e-05	0	0	0.000155518	0.000131201	0.00031362	0	0.00026389	0.00014741	0.000227443	6.71614e-05	5.18952e-05	1.00462e-05	3.78702e-05	0.000500304	0.000300804	0.00100354	0.000333444	0.000520416	9.15081e-05	7.27982e-05	9.4883e-06	0.00012135	0.000368543	8.62831e-05	8.7127e-05	0.000642625	0.000589603	0.000507035	0	0.000147246	0	0.000172434	0.00026259	0.000322269	8.06419e-05	0.000230559	0.000124235	0.000117014	0.000279018	3.21079e-05	0.000258131	0.000775689	0.000587332	0.000765154	0.000161386
ASV_488	0.000509513	0.000402323	0.000514308	0.000165548	2.06577e-05	2.03068e-05	0.000639353	0.000918408	0.000552569	0.000118952	0.000994661	0.000576238	0.000519869	0.000335807	8.30323e-05	0	0.000517559	0.00103634	0.000343776	0.00073945	0.000138935	0.000360288	0.0011591	0.000101918	0	0.000764507	0.000880408	0.000161781	0.000686125	0.000113404	0.000262046	8.45059e-05	0	9.81643e-05	3.61141e-05	0.000229911	0.000671063	0.00041016	4.0321e-05	0.000362307	9.31764e-05	0.000163819	0.000239158	0	6.45328e-05	0.000638803	0.000542152	0.00028339	5.37953e-05
ASV_489	9.26387e-05	6.99692e-05	0.00026744	0.000257519	2.06577e-05	0	0.000207358	0.000102045	0.00143369	0.000287467	9.13464e-05	0.000120608	1.62459e-05	0.0026193	0.000124549	2.00924e-05	0.000189351	0	0	0.000897903	0.000138935	0.000480384	7.11729e-05	0.00138317	0.000199254	0	0.000604001	0.00187666	1.08909e-05	3.78015e-05	0.000163779	0.000676047	8.52297e-05	0.000441739	3.61141e-05	5.74779e-05	5.83533e-05	0.000175783	0.000322568	0.000131748	0.000155294	9.3611e-05	0.000757334	3.21079e-05	0.000935725	0.000228144	9.03587e-05	0.00104854	0.000645543
ASV_490	0.000972706	0.000717184	0.000174865	1.83942e-05	2.06577e-05	0	0.000708472	0.00083094	0.000164277	6.93887e-05	0.000294339	0.000750449	0.000584852	0.000134323	0	0.000914205	0.000479689	0.00121502	0.00103133	0	0	8.00641e-05	0.000915081	2.91193e-05	9.4883e-06	0.000825183	0.000204746	9.70685e-05	0.000958397	0.000982838	0.000884405	0.000211265	0	4.90822e-05	0	0.000890907	0.000846122	0.000322269	8.06419e-05	9.8811e-05	0.000838587	0.000631875	7.97194e-05	3.21079e-05	3.22664e-05	9.12575e-05	0.000587332	5.66781e-05	5.37953e-05
ASV_491	0.000138958	0.000472292	0.000123434	0.000551826	0	1.01534e-05	0.000449275	0.00055396	0.000925926	8.9214e-05	0.000355236	0.000388625	0.000536115	0.000873098	0	0.00125578	8.83638e-05	0.000250152	0.000343776	0.0014789	0.000138935	0.00144115	0.000193184	0.000480468	0	0.000157756	0.000583526	0.00042063	4.35635e-05	0.000680426	0.000163779	0.00207039	0	0.00260135	0.000108342	0.000919646	0.000320943	0.00298831	0.000564493	0.00247027	0.000124235	0.000187222	0.000199298	6.42158e-05	0.000290398	0.000821318	0.000316256	0.0031173	0.00102211
ASV_492	2.31597e-05	0	2.05723e-05	0.00252	2.06577e-05	0.00323894	0	4.37337e-05	5.97372e-05	0.00158603	2.02992e-05	1.34009e-05	1.62459e-05	0	0.0024287	4.01849e-05	1.26234e-05	0	0	0	0.00105591	0	5.08378e-05	0.000844459	0.00221077	0	2.04746e-05	6.47124e-05	1.08909e-05	0	0	0	0	0	0	0	0	0	0	0	0	0	0	0	0	0	0	0	0
ASV_493	0.000486353	0.0006822	0.000514308	1.83942e-05	2.06577e-05	0	0.000483835	0.000364447	0.00020908	9.91267e-06	0.000416134	0.00076385	0.000292426	0.000167904	0	0.000482218	0.000492312	0.00035736	0.000386747	0.000211271	0	0.000120096	0.000467708	2.91193e-05	0	0.000473267	0.000337831	0.000204922	0.000544544	0.00026461	0.000360313	8.45059e-05	0	4.90822e-05	3.61141e-05	0.000402345	0.000320943	0.000351566	0	0.000461118	0.000217412	0.000351041	0.000119579	0	0.000161332	0.000273773	0.000135538	0.00028339	5.37953e-05
ASV_494	0.000231597	0.000577246	0.000236582	0	0	3.04603e-05	0.00127871	0.00144321	0.000194146	1.98253e-05	0.000152244	0.000562837	0.000698574	6.71614e-05	1.0379e-05	1.00462e-05	0.000921508	0.00185827	0.00103133	0.000158453	0	0.000160128	0.000843908	2.91193e-05	0	0.00137126	0.00015356	7.54977e-05	0.000795034	0.000302412	0.000393069	0.000126759	0	4.90822e-05	0	0.000574779	0.000525179	0.00020508	0	0.000131748	0.00024847	0.000304236	0	3.21079e-05	3.22664e-05	0.00109509	0.001762	0.000566781	0
ASV_496	0.000463193	0.0004548	8.22893e-05	0	2.06577e-05	1.01534e-05	0.000570234	0.000932985	0.00041816	4.95633e-05	0.000395835	0.00103187	0.000584852	6.71614e-05	1.0379e-05	0	0.000277715	0.00153665	0.000730523	0.000316907	2.7787e-05	0.00020016	0.000630389	4.36789e-05	9.4883e-06	0.000606752	0.00026617	8.62831e-05	0.00111087	0.000831632	0.000720626	0.000253518	0	9.81643e-05	0	0.00106334	0.000933652	0.000468755	4.0321e-05	0.000362307	0.000559058	0.000631875	3.98597e-05	3.21079e-05	0	0.00136886	0.00103913	0.000368408	5.37953e-05
ASV_497	0.000671631	0.000524769	1.02862e-05	1.83942e-05	0	1.01534e-05	0.000466555	0.000379025	0	9.91267e-06	1.01496e-05	0.000402026	0.000389902	3.35807e-05	0	1.00462e-05	0.00063117	0.000464568	0.000773495	5.28178e-05	0	4.0032e-05	0.000660891	2.91193e-05	0	0.000788778	3.07119e-05	2.15708e-05	0.000784143	0.00154986	0.00121196	0.000169012	4.26148e-05	9.81643e-05	3.61141e-05	0.00158064	0.000933652	2.92972e-05	0	0.000131748	0.00136659	0.00203604	0.000279018	0	9.67992e-05	0.000136886	0.000451794	2.8339e-05	0
ASV_498	1.15798e-05	3.49846e-05	1.02862e-05	0.00108526	2.06577e-05	0.00267035	0	1.45779e-05	1.49343e-05	0.00121926	1.01496e-05	1.34009e-05	0	6.71614e-05	0.00230415	3.01386e-05	3.78702e-05	0	0	0	0.00144493	0	1.01676e-05	0.000771661	0.00183124	0	1.02373e-05	2.15708e-05	1.08909e-05	0	0	0	0	0	0	0	0	0	0	0	0	0	0	0	0	0	0	0	0
ASV_499	0.000243177	0.000174923	0.000226296	0.000110365	0	0	0.000241917	0.000291558	0.000492832	9.91267e-06	0.000497331	0.000321621	0.00035741	0.000604453	2.07581e-05	1.00462e-05	0.000227221	0.00035736	0.000558635	0.000528178	0	0.000240192	0.000386367	1.45596e-05	1.89766e-05	0.000436861	0.00037878	0.000204922	0.00025049	0.000151206	0.000196534	0.000169012	0	0.000147246	0	0.000172434	0.00026259	0.000292972	0	0.000131748	6.21176e-05	0.000187222	3.98597e-05	6.42158e-05	3.22664e-05	0.000501916	0.000587332	0.00031173	5.37953e-05
ASV_500	0.000162118	0.000104954	0.00053488	1.83942e-05	0.00223104	2.03068e-05	0.000138238	7.28895e-05	0.000328554	1.98253e-05	0.000142094	2.68017e-05	3.24918e-05	0.00651466	0.00021796	0.000803697	0.000151481	7.1472e-05	4.29719e-05	0.000792267	5.55741e-05	0.000520416	5.08378e-05	2.91193e-05	1.89766e-05	9.70803e-05	0.000460679	0.0062771	2.17817e-05	7.56029e-05	0	0.000760553	0	0.00112889	0	0.00054604	2.91766e-05	0.00178713	8.06419e-05	0.00200916	0.000124235	0	0.000677615	9.63236e-05	0.000871193	0	4.51794e-05	8.50171e-05	5.37953e-05
ASV_501	0.000799009	0.000787154	0.000462877	0	2.06577e-05	2.03068e-05	0.000483835	0.000510226	0.000149343	9.91267e-06	0.000131945	0.000897859	0.00063359	0.000201484	1.0379e-05	1.00462e-05	0.00063117	0.00035736	0.000472691	0.000158453	0	8.00641e-05	0.000264357	2.91193e-05	3.79532e-05	0.000740237	0.000194509	0.000118639	0.000707907	0.000604823	0.000753382	0.00029577	0	0.000196329	0	0.000747212	0.000700239	0.00020508	4.0321e-05	0.000263496	0.000590117	0.000748888	0.000239158	0	0.000258131	0.000319401	0.000225897	8.50171e-05	0
ASV_502	0.000474773	0.000612231	0.000308585	0	0.00103289	0	0.00105407	0.00100587	0.00073178	0	0.000172543	0.000495832	0.000893524	0.000369388	1.0379e-05	0	0.000126234	0.000285888	0.000472691	0.000792267	8.33611e-05	0.000280224	0.000183016	0.000131037	0	0.000752372	0.000470916	0.000301991	0.000359399	0.000453618	0.000196534	0.000760553	0	0.000343575	0	0.000517301	0.000466826	0.000498052	4.0321e-05	0.000395244	0.000124235	0.000374444	0.000159439	0	0.000161332	0.000319401	0.000135538	0.000623459	0.000107591
ASV_503	0.000660051	0.000629723	0.000360016	1.83942e-05	0	0	0.000794871	0.000801784	0.000179211	3.96507e-05	0.000131945	0.000643242	0.000828541	0.000167904	2.07581e-05	0	0.000315585	0.000464568	0.000472691	0.000158453	0	0.00020016	0.000111843	2.91193e-05	9.4883e-06	0.000473267	0.000174034	0.00014021	0.000294054	0.000642625	0.000818894	0.000253518	0	0.000147246	0	0.000574779	0.000875299	0.000292972	4.0321e-05	0.000230559	0.00024847	0.000865902	0.000279018	0	0	0.00100383	0.00117466	0.00031173	0
ASV_504	0.000104219	0.000174923	0.000730317	0.000294307	0	0.00035537	8.63991e-05	0.000116623	0.000597372	0.000257729	0.000923614	0.00014741	8.12295e-05	0.000235065	2.07581e-05	0.00136628	8.83638e-05	7.1472e-05	0.000300804	0.000316907	0.000611315	0.000680544	6.10054e-05	0.00039311	0.000180278	0.00014562	0.000358306	0.000258849	7.62361e-05	0.000151206	6.55115e-05	0.000253518	4.26148e-05	0.000343575	0.000108342	5.74779e-05	2.91766e-05	0.000234377	0.000282247	0	0	0.000117014	0.000199298	3.21079e-05	0.000387197	0.000273773	0.00072287	0.000623459	0.000430362
ASV_505	0.000752689	0.000577246	0.000565739	1.83942e-05	0	0	0.000518394	0.000495648	0.000507766	2.9738e-05	0.000294339	0.000750449	0.000503623	0.000436549	0	0	0.000302961	0.000500304	0.000472691	0.000422543	8.33611e-05	0.000280224	0.000772735	2.91193e-05	1.89766e-05	0.000485402	0.000624475	0.000161781	0.00087127	0.000226809	0.000262046	0.000211265	0	4.90822e-05	0	0.000603518	0.000554356	0.000234377	4.0321e-05	0.000131748	0.000341647	0.000397847	0.000478316	3.21079e-05	0.000129066	0.000228144	0.000135538	8.50171e-05	0
ASV_506	2.31597e-05	1.74923e-05	2.05723e-05	0.00237285	2.06577e-05	0.00318817	0	0	8.96057e-05	0.00233939	3.04488e-05	1.34009e-05	0	6.71614e-05	0.00185785	1.00462e-05	2.52468e-05	0	4.29719e-05	0	0.00466822	8.00641e-05	0	0.00115021	0.00274212	2.42701e-05	4.09492e-05	0.000312776	2.17817e-05	0	3.27557e-05	4.22529e-05	0.00251428	4.90822e-05	0.00260022	2.87389e-05	2.91766e-05	2.92972e-05	0.00209669	3.2937e-05	0	0	0	0.00166961	0.000290398	4.56288e-05	0	0	0.00145247
ASV_507	0.000405294	0.000419815	0.000462877	0.000110365	2.06577e-05	1.01534e-05	0.000518394	0.000437337	0.0005227	6.93887e-05	0.0012281	0.000428828	0.000406147	0.000402969	2.07581e-05	1.00462e-05	0.000239844	0.000607512	0.000472691	0.000633814	5.55741e-05	0.000240192	0.000721897	0.000116477	3.79532e-05	0.000667427	0.00106468	0.000226493	0.000392071	0.000642625	0.000196534	0.000380276	0	0.000294493	0	0.000143695	0.000320943	0.000351566	4.0321e-05	0.000197622	0.000217412	0.000304236	0.000318878	0	9.67992e-05	0.00109509	0.000858408	0.00121858	0.000161386
ASV_508	0.000486353	0.000349846	0.000812607	1.83942e-05	0	0	0.000362876	0.000481071	0.000328554	9.91267e-06	0.000355236	0.000388625	0.00035741	0.000235065	0	0	0.000366078	0.00103634	0.000859439	0.000369725	5.55741e-05	0.000320256	0.000213519	2.91193e-05	1.89766e-05	0.000497537	0.000593763	0.000258849	0.000479198	0.000302412	0.000425825	0.000464782	0	0.000196329	0	0.000143695	0.000671063	0.000175783	0	0.000164685	0.000528	0.000608472	7.97194e-05	0	0.000129066	0.000593174	0.000587332	0.000198373	5.37953e-05
ASV_509	0.000347395	0.000524769	0.00129606	5.51826e-05	2.06577e-05	1.01534e-05	0.000483835	0.000393603	0.000791517	9.91267e-06	0.000974362	0.000428828	0.000454885	0.000134323	0	1.00462e-05	0.000315585	0.000929136	0.000601607	0.000316907	0	0.000360288	0.000610054	8.73579e-05	0	0.000618887	0.000573289	0.000258849	0.000511871	0.000756029	0.000393069	0.000549288	0	0.000343575	0	0.000373606	0.000379296	0.000175783	4.0321e-05	0.000790488	0.000372706	0.000280833	0.000358737	0	9.67992e-05	0.00100383	0.00072287	0.00102021	0.000107591
ASV_510	0.000138958	0.000314861	0.000545167	9.19709e-05	2.06577e-05	0	0.000224638	0.00027698	0.0005227	2.9738e-05	0.000304488	0.000361824	0.000211197	0.000369388	0	2.00924e-05	0.000100987	7.1472e-05	0.000171888	0.000580996	5.55741e-05	0.000560448	0.000294859	0.000116477	3.79532e-05	9.70803e-05	0.000767798	0.000194137	0.000239599	3.78015e-05	0.000163779	0.000464782	0	0.000196329	0	0.000229911	8.75299e-05	0.000322269	4.0321e-05	0.000263496	0.000341647	0.000140417	0.000637755	3.21079e-05	0.000161332	0.000228144	0.000361435	0.000340069	0.000107591
ASV_511	0	1.74923e-05	4.11446e-05	0.000938104	0	0.000893501	0	1.45779e-05	0.000179211	0.000664149	0.00025374	1.34009e-05	0	0.000134323	0.00216922	1.00462e-05	7.57404e-05	0	0	0.000580996	0.00369568	0.000800641	1.01676e-05	0.001587	0.00272314	4.85402e-05	0.000102373	0.000690265	0	0	6.55115e-05	0.000211265	0.000170459	0.00112889	0.000397255	5.74779e-05	0	0.000468755	0.000443531	0.000362307	6.21176e-05	4.68055e-05	0.000717474	0.00150907	0.00203278	0	0	0.000198373	0.000376567
ASV_512	0.000497933	0.0004548	0.000390874	9.19709e-05	0.000330524	0	0.000708472	0.000422759	0.00041816	8.9214e-05	6.08976e-05	0.000321621	0.000552361	0.000167904	0	3.01386e-05	0.00109824	0.0008934	0.000472691	0.000158453	0	0.000360288	0.000671059	8.73579e-05	0.000132836	0.000594617	0.000286644	0.000150995	0.000490089	0.000226809	9.82672e-05	8.45059e-05	0	9.81643e-05	0	0.000747212	0.00102118	0.0010254	0	0.00125161	0.000124235	0.000117014	7.97194e-05	3.21079e-05	3.22664e-05	0.000273773	0.000271076	5.66781e-05	0.000107591
ASV_513	0.000231597	0.000332354	0.000925754	0	4.13155e-05	1.01534e-05	0.000311037	0.000364447	0.000328554	0	0.00050748	0.000509233	0.000324918	0.000167904	0	0	0.000479689	0.000285888	0.000343776	0.000316907	5.55741e-05	0.000360288	0.000355865	1.45596e-05	1.89766e-05	0.000194161	0.00064495	0.000226493	0.000413853	0.000226809	0.00022929	0.000549288	0	0.000392657	0	0.000201173	0.000291766	0.000351566	4.0321e-05	0.000230559	9.31764e-05	0.000444652	0.000239158	0	0.000129066	0.000501916	0.000316256	0.000935189	0.000215181
ASV_514	0.000289496	0.000804646	0.000164579	0	0	1.01534e-05	0.000863991	0.000932985	0.000253883	9.91267e-06	0.000233441	0.000629841	0.000763557	0.000302226	0	1.00462e-05	0.000618546	0.00121502	0.00128916	0.000686632	0	0.0010008	0.000284692	5.82386e-05	3.79532e-05	0.000788778	0.00015356	0.000204922	0.000598998	0.000604823	0.000753382	0.000211265	0	0.000147246	0	0.000431084	0.000758593	0.000527349	0.000161284	0.000691677	0.000217412	0.000210625	7.97194e-05	0	0	0.000456288	0.00067769	0.00031173	0.000161386
ASV_516	0.000799009	0.000717184	0.000277726	0	0	1.01534e-05	0.000483835	0.000451915	0.000179211	0	9.13464e-05	0.000897859	0.000389902	6.71614e-05	1.0379e-05	0	0.000265091	0	0	0	0	0	0.00107776	5.82386e-05	1.89766e-05	0.000533942	0.00015356	9.70685e-05	0.000511871	0	0	0	0	0	0	0	0	0	0	0	0	0	0	0	0	0	0	0	0
ASV_517	0.000231597	0.000262385	0.000339443	0.00136117	2.06577e-05	0.000944268	0.000120959	0.000218668	0.000851254	0.00115978	0.00188783	8.04052e-05	8.12295e-05	0.000302226	0.00147382	3.01386e-05	0.000126234	3.5736e-05	0.000257832	0.00137326	0.00636323	0.00132106	9.15081e-05	0.00190731	0.00192612	7.28102e-05	0.000511865	0.00110011	8.7127e-05	0.000113404	3.27557e-05	8.45059e-05	0.000127845	0.000196329	0.000180571	2.87389e-05	8.75299e-05	8.78915e-05	0.000282247	9.8811e-05	0.000403764	0	0.000558036	0.000417402	0.000451729	0.000228144	0.000135538	8.50171e-05	0.000699338
ASV_518	0.000463193	0.000717184	0.000637742	3.67884e-05	0	1.01534e-05	0.000743032	0.00083094	0.000403226	9.91267e-06	0.000629276	0.000750449	0.000861033	0.000268646	2.07581e-05	1.00462e-05	0.000302961	0.000821928	0.000644579	0.000211271	2.7787e-05	0.000240192	0.00110826	4.36789e-05	0	0.000982938	0.000419729	0.000172566	0.000653452	0.000151206	0.000294802	8.45059e-05	0	0	0	0.000775951	0.000525179	0.000146486	0	0.000197622	0.00024847	0.000327639	0.000119579	0	6.45328e-05	0.00100383	0.00230415	0.000736815	0
ASV_519	0.000440034	0.000419815	0.000185151	0.00022073	2.06577e-05	1.01534e-05	0.000622073	0.000568538	0.00031362	0.000178428	0.000111646	0.000321621	0.000308672	0.000235065	8.30323e-05	0.00114527	0.000467066	0.000750456	0.000171888	0.000633814	0.000194509	0.000520416	0.000223686	0.000232954	0.000218231	0.000327646	0.000255933	0.000301991	0.000457417	0.000302412	0.000163779	0.000211265	4.26148e-05	0.000245411	3.61141e-05	0.00114956	0.0012546	0.00146486	8.06419e-05	0.00197622	0.000279529	0.000163819	0.000159439	0	0.000129066	0.000182515	4.51794e-05	0.000170034	0.000215181
ASV_520	0.000127378	0.000594738	0.000174865	0.000110365	4.13155e-05	1.01534e-05	0.000449275	0.000291558	0.000537634	8.9214e-05	0.00106571	0.000428828	0.000341164	0.000335807	0	0.00401849	0.000378702	0.00053604	0.000730523	0.000580996	8.33611e-05	0.000760608	0.000650724	0.000262074	9.4883e-06	0.000764507	0.000767798	0.000366703	0.000294054	0.00026461	6.55115e-05	0.000422529	0	0.000294493	3.61141e-05	0.000201173	0.000291766	0.000351566	0.000120963	0.000559929	9.31764e-05	7.02083e-05	7.97194e-05	0	6.45328e-05	0.00073006	0.00067769	0.00090685	5.37953e-05
ASV_521	9.26387e-05	0.000314861	0.000586311	7.35767e-05	0	0	0.000103679	0.000306136	0.000582437	1.98253e-05	0.000487181	0.000294819	0.000389902	0.000100742	0	0	0.000126234	0.000500304	0.000644579	0.000528178	5.55741e-05	0.000320256	0.000315194	5.82386e-05	0	0.000254836	0.000511865	9.70685e-05	0.000348508	0.000378015	0.000360313	0.000253518	4.26148e-05	0.000343575	0	0.000114956	0.000525179	0.000585943	4.0321e-05	0.000131748	0.000434823	0.000351041	0.000318878	0	9.67992e-05	0.000182515	0.000451794	0.00031173	0
ASV_522	0.000370555	0.000297369	0	0	0	1.01534e-05	0.000794871	0.000568538	5.97372e-05	0	4.05984e-05	0.00030822	0.000503623	6.71614e-05	0	0	0.000239844	0.00114355	0.000257832	0	2.7787e-05	4.0032e-05	0.000538881	2.91193e-05	9.4883e-06	0.000934398	7.16611e-05	9.70685e-05	0.000588107	0.000226809	0.000425825	8.45059e-05	0	4.90822e-05	0	0.000316128	0.000554356	5.85943e-05	0	6.5874e-05	0.000155294	0.000304236	7.97194e-05	3.21079e-05	3.22664e-05	0.000228144	0.000948767	0.000170034	0
ASV_523	1.15798e-05	5.24769e-05	1.02862e-05	0.00263037	2.06577e-05	0.00261958	0	0	0	0.00309275	0	0	0	3.35807e-05	0.00114169	4.01849e-05	0	0	0	5.28178e-05	0.00333444	8.00641e-05	1.01676e-05	0.00120845	0.00220128	0	3.07119e-05	0.000442201	0	0	3.27557e-05	0	0.00259951	0.000196329	0.00166125	0	0	5.85943e-05	0.00189508	3.2937e-05	0	2.34028e-05	3.98597e-05	0.00160539	0.000419463	4.56288e-05	0	0	0.000806929
ASV_524	0.000289496	0.000507277	0.000565739	1.83942e-05	4.13155e-05	0	0.000570234	0.000860096	0.000612306	0	0.00076122	0.000737048	0.000666082	0.000402969	0	2.00924e-05	0.000467066	0.000857664	0.000515663	0.000316907	2.7787e-05	0.00020016	0.000884578	2.91193e-05	2.84649e-05	0.00108002	0.000870171	0.000194137	0.000479198	0.000302412	0.000393069	0.000211265	4.26148e-05	0.000343575	0	0.000402345	0.000379296	0.000234377	0	0.000197622	6.21176e-05	0.000140417	0.000239158	0	3.22664e-05	0.00187078	0.00149092	0.00102021	5.37953e-05
ASV_525	0.000127378	0.000209908	8.22893e-05	1.83942e-05	8.2631e-05	8.12273e-05	0.000259197	0.000393603	0.000343489	9.91267e-06	0.000405984	0.000254617	0.000341164	0.000167904	1.0379e-05	0	0.000302961	0.00121502	0.000472691	0.000316907	0.000111148	0.000360288	0.000294859	4.36789e-05	0	0.000376186	0.000389017	0.000226493	0.000511871	7.56029e-05	3.27557e-05	0	0	9.81643e-05	0	0.000287389	0.000204236	0.000263674	0.000120963	0.000197622	0.000155294	2.34028e-05	3.98597e-05	0	0	0.000501916	0.000451794	0.000396747	0.000107591
ASV_527	0.000150538	0.000192415	0.00053488	0.000202336	0.000495786	1.01534e-05	0.000138238	0.000160357	0.000672043	0.000178428	0.000964212	0.000241216	0.000194951	0.000436549	0.001287	0	0.000340832	0.00017868	0.000300804	0.00179581	0.00047238	0.00160128	0.000274524	0.000378551	1.89766e-05	0.000169891	0.000563052	0.00042063	0.000196036	0.000453618	9.82672e-05	0.00101407	0	0.000834397	0	5.74779e-05	0.000116707	0.000937509	0.000282247	0.000790488	0.000217412	9.3611e-05	0.000518176	6.42158e-05	0.000290398	0.000501916	0.000632511	0.00226712	0.000376567
ASV_528	0	0	1.02862e-05	0.000331095	0	0.000436597	0	1.45779e-05	4.48029e-05	0	0	0	0	3.35807e-05	0.000425541	0	0	0	4.29719e-05	0.000158453	0.000555741	0.000120096	0	0.000262074	0.000218231	0	0	1.07854e-05	0	0	0	0	0	0	0	0	0	0	0	0	0	0	0	0	0	0	0	0	0
ASV_529	0.000231597	0.000507277	0.000514308	0.000128759	0.0013221	0	0.000259197	0.000393603	0.000238949	4.95633e-05	0.000111646	0.000549436	0.000211197	0.000235065	2.07581e-05	1.00462e-05	0.000568053	0.000464568	0.000300804	0.000528178	2.7787e-05	0.000240192	0.000193184	0.000160156	2.84649e-05	0.000242701	0.00015356	0.000194137	0.000141581	0.000491419	9.82672e-05	0.000676047	0	0.000392657	3.61141e-05	0.000632257	0.000496003	0.000937509	8.06419e-05	0.000856362	0.000279529	0.000304236	0.000279018	3.21079e-05	0.000129066	0.000319401	0.000406614	8.50171e-05	0
ASV_530	0.000787429	0.000769661	7.20031e-05	1.83942e-05	0	0	0.000466555	0.000685161	0.000194146	9.91267e-06	0.000294339	0.000804052	0.000649836	0.000167904	1.0379e-05	2.00924e-05	0.000542806	0.000607512	0.000902411	0.000158453	2.7787e-05	0.000160128	0.000925248	4.36789e-05	2.84649e-05	0.000473267	0.000163797	0.000129425	0.000315835	0.000680426	0.000753382	0.000338023	0	4.90822e-05	0	0.000603518	0.000525179	0.000322269	0	9.8811e-05	0.000838587	0.00109993	0.000239158	3.21079e-05	6.45328e-05	0.000593174	0.000225897	5.66781e-05	0
ASV_531	0.000613731	0.000349846	0.000113148	0	0	0	0.000362876	0.000466493	0.000224014	9.91267e-06	0.000304488	0.000281418	0.000552361	0.00047013	0.000290613	0.0015873	0.000302961	0.000571776	0.000300804	0.000264089	0	0.000280224	0	0.000116477	2.84649e-05	0.000315511	0.000573289	0.000258849	0.000555435	0.000642625	0.000655115	0.000253518	0	0.000294493	0	0.000143695	0.000379296	0.000263674	4.0321e-05	0.000296433	0.000714352	0.000795694	0.000318878	0	0.000129066	0.000410659	9.03587e-05	0.000198373	0
ASV_532	3.47395e-05	0	7.20031e-05	0.0025384	4.13155e-05	0.00338109	0	0	2.98686e-05	0.00142742	1.01496e-05	4.02026e-05	3.24918e-05	0	0.000768049	0	0	0	0	0	0.00119484	0	1.01676e-05	0.0008299	0.00128092	2.42701e-05	0	4.31416e-05	1.08909e-05	0	0	0	0.00106537	0	0.00155291	0	0	2.92972e-05	0.000806419	0	0	0	0	0.00150907	6.45328e-05	0	0	0	0.000645543
ASV_533	0.000335815	0.000244892	0.000740604	5.51826e-05	0.000351182	1.01534e-05	0.000622073	0.00055396	0.000567503	0	0.000497331	0.000174211	0.000568606	0.000268646	1.0379e-05	0	0.000618546	0.000750456	0.000644579	0.000316907	0	0.000360288	0.000620221	0	1.89766e-05	0.000606752	0.000317356	0.000237279	0.000675234	0.000567022	0.000720626	0.000591541	4.26148e-05	0.000343575	0	0.000574779	0.000671063	0.00041016	0	0.000395244	0.000745411	0.00067868	0.000558036	0	0.000225865	0.000136886	0.000361435	0.000170034	0.000107591
ASV_534	0.000127378	8.74615e-05	0.000174865	0	2.06577e-05	0	0.000587514	0.000685161	7.46714e-05	9.91267e-06	1.01496e-05	0.000415427	0.000552361	0	0	1.00462e-05	0.000479689	0.00107208	0.000816467	0.000158453	2.7787e-05	4.0032e-05	0.000528713	0	0	0.000461131	0.00026617	5.3927e-05	0.000468308	0.000529221	0.000622359	8.45059e-05	0	4.90822e-05	0	0.00025865	0.000320943	5.85943e-05	0	0.000230559	9.31764e-05	0.000234028	0.000119579	0	3.22664e-05	0.000410659	0.00185235	8.50171e-05	0
ASV_535	0.000150538	1.74923e-05	2.05723e-05	0.00356847	0.000743679	0.000538131	1.72798e-05	1.45779e-05	8.96057e-05	0.00280529	2.02992e-05	1.34009e-05	6.49836e-05	6.71614e-05	0.0019824	1.00462e-05	0	3.5736e-05	0	5.28178e-05	0.00147271	0.000120096	0	0.00112109	0.000815993	0	3.07119e-05	0.000388274	1.08909e-05	0	0	0	0.000724452	4.90822e-05	0.0025641	0	0	2.92972e-05	0.00217733	6.5874e-05	0	0	3.98597e-05	0.00160539	0.000258131	0	4.51794e-05	0	0.000968315
ASV_536	0.000497933	0.000157431	1.02862e-05	0	0	1.01534e-05	0.000328316	0.00027698	0	0	0.000111646	0.000509233	0.000373656	0	1.0379e-05	0	0.00063117	0.00035736	0.000558635	0.000158453	2.7787e-05	0	0.00041687	2.91193e-05	9.4883e-06	0.000339781	0.000122848	6.47124e-05	0.000239599	0.000793831	0.000589603	0.00029577	0	9.81643e-05	0	0.000373606	0.000816946	8.78915e-05	0	0.000164685	0.00139765	0.00105312	0.000239158	0	0	0.000182515	0.000271076	0.000113356	5.37953e-05
ASV_537	6.9479e-05	8.74615e-05	0	0.000423066	0.000206577	0.000335063	0.000103679	8.74674e-05	0.000194146	0.000138777	0.000131945	0.000120608	3.24918e-05	0.000134323	0.00021796	0	0.000138857	0	0	0.000105636	0.000500167	0.000320256	0	0.000931817	0.00130938	0	7.16611e-05	0.000215708	0	0	0	8.45059e-05	0	4.90822e-05	0.000180571	2.87389e-05	0	0	4.0321e-05	6.5874e-05	0	0	0	0.000160539	3.22664e-05	0	0	0	0.000215181
ASV_538	0.000868488	0.000367338	0.000349729	0	0	1.01534e-05	0.000743032	0.000451915	0.000268817	0	0.000152244	0.000294819	0.000958508	0.000369388	1.0379e-05	0	0.000467066	0.0013937	0.000429719	0.000316907	5.55741e-05	0.000440352	0.000294859	2.91193e-05	7.59064e-05	0.000497537	0.000194509	0.000442201	0.000446526	0.000151206	9.82672e-05	4.22529e-05	4.26148e-05	4.90822e-05	0	0.00080469	0.000466826	0.000878915	0	0.00121867	0	4.68055e-05	0	0	6.45328e-05	0.000182515	0.000271076	0.000113356	0.000107591
ASV_539	0.000474773	0.000577246	0.000123434	0	0	0	0.000552954	0.000612272	0.000179211	0	0.000284189	0.000227815	0.000454885	0.00047013	0	0	0.000807897	0.000500304	0.00103133	0.000633814	0	0.000840673	0.00110826	1.45596e-05	1.89766e-05	0.000679562	8.18984e-05	0.000183352	0.000588107	0.000567022	0.000327557	0.000338023	0	4.90822e-05	0	0.000660996	0.000379296	8.78915e-05	0.000120963	0.000164685	0.000559058	0.000234028	0.000159439	6.42158e-05	0.000225865	0.000182515	0.0010843	0.000141695	0
ASV_540	0.000451614	0.000612231	1.02862e-05	0	0	0	0.000518394	0.000379025	0.000448029	0	0.00026389	0.000603039	0.00063359	0.000201484	1.0379e-05	0	0.000290338	0.000786192	0.000343776	0.000264089	0	0.000120096	0.000294859	2.91193e-05	1.89766e-05	0.000315511	0.000204746	0.000118639	0.000402962	0.000453618	0.000360313	0.000549288	0	0.000294493	0	0.000431084	0.000758593	0.000673835	0	0.000263496	0.000279529	0.000444652	0.000597895	3.21079e-05	0.000193598	0.000228144	0.000225897	0.000255051	0
ASV_541	0.000521093	0.000647215	0.000699459	0.000183942	0	0.000203068	0.000172798	0.000204091	0.000268817	0.000168515	0.000923614	0.000174211	0.000292426	0.000100742	1.0379e-05	0	0.000391325	0.000428832	0.000558635	0.000211271	0.000500167	0.000160128	0.000864243	0.000611505	0.000398508	0.000497537	0.000327594	7.54977e-05	0.00050098	0.000718228	0.00104818	8.45059e-05	0	9.81643e-05	3.61141e-05	0.000948385	0.000700239	0.000234377	0.000120963	0.000230559	0.001056	0.000982916	0.000199298	0	9.67992e-05	0.000182515	9.03587e-05	5.66781e-05	5.37953e-05
ASV_542	0.000393714	0.000524769	0.000102862	1.83942e-05	2.06577e-05	0	0.000380156	0.000408181	0.000537634	5.9476e-05	0.000405984	0.000643242	0.000292426	0.000638034	0	0	0.000151481	0.000393096	0.000171888	0.000633814	2.7787e-05	0.00020016	0.000427038	7.27982e-05	3.79532e-05	0.000291241	0.000829221	0.000301991	0.000490089	0.000302412	0.000131023	0.000591541	0	0.000736232	0	0.000603518	0.000408473	0.000849618	8.06419e-05	0.000757551	0.000124235	0.000304236	0.000438457	0	0.000225865	0.000273773	0.000271076	0.00031173	5.37953e-05
ASV_543	0	0	0	0	0	0	0	0	0	0	0	0	0	0	0	0	0	0.000428832	0.000472691	0.000369725	0	0.000240192	0	0	0	0	0	0	0	0	0	0	0	0	0	0	0	0	0	0	0	0	0	0	0	0	0	0	0
ASV_544	0.000567412	0.000332354	0.000226296	1.83942e-05	0.00140473	0	0.000138238	0.000306136	0.000552569	9.91267e-06	0.000426283	0.000294819	0.000292426	0.000369388	1.0379e-05	1.00462e-05	0.000340832	0.000285888	0.000644579	0.00047536	0	0.00020016	0.000101676	4.36789e-05	9.4883e-06	0.000254836	0.000204746	6.47124e-05	0.000294054	0.000340213	0.00045858	0.000126759	0	0	0	8.62168e-05	0.00017506	0.000351566	0	3.2937e-05	0.000155294	0.000304236	0.000159439	0	9.67992e-05	0.000228144	0.000993946	0.000255051	0
ASV_545	0.000416874	0.000507277	0	0	2.06577e-05	0	0.000362876	0.000524804	0.000179211	9.91267e-06	8.11968e-05	0.000241216	0.000471131	6.71614e-05	0	1.00462e-05	0.000151481	0.00053604	0.000730523	0.000316907	0	8.00641e-05	7.11729e-05	1.45596e-05	9.4883e-06	0.000339781	0.000163797	9.70685e-05	0.000544544	0.000869434	0.0011137	0.000549288	0	0.000294493	0	0.00025865	0.000816946	0.000351566	0	0.000263496	0.000621176	0.00152118	0.000518176	3.21079e-05	0.000193598	0.000410659	0.000361435	0.000170034	5.37953e-05
ASV_546	0.000370555	0.000472292	0.000257154	1.83942e-05	2.06577e-05	2.03068e-05	0.000639353	0.000539382	1.49343e-05	0	0.000101496	0.000482431	0.000471131	0.000268646	1.0379e-05	1.00462e-05	0.000934131	0.000607512	0.00103133	0.000158453	0	4.0032e-05	0.000498211	0	0	0.000631022	8.18984e-05	6.47124e-05	0.000598998	0.00109624	0.000786138	0.000169012	0	0.000245411	0	0.00106334	0.000875299	8.78915e-05	0	9.8811e-05	0.000931764	0.00114674	0.000119579	0	0.000129066	0.000182515	9.03587e-05	5.66781e-05	0
ASV_547	0.000636891	0.000367338	0.000833179	0	0	0	0.000397436	0.000364447	0.000298686	0	0.000659724	0.000428828	0.00035741	3.35807e-05	0.000228339	2.00924e-05	0.000403949	0.000250152	0.000429719	0.000105636	2.7787e-05	8.00641e-05	0.000172849	5.82386e-05	6.64181e-05	0.000303376	0.000696136	0.000129425	0.000108909	0.000756029	0.000524092	0.00029577	0	0.000196329	7.22282e-05	0.00114956	0.000525179	0.000263674	0	0.000197622	0.00077647	0.000819097	0.000199298	3.21079e-05	0.000322664	0.000182515	0.000271076	2.8339e-05	0
ASV_548	0.000382135	0.000157431	5.14308e-05	1.83942e-05	2.06577e-05	0	0.000535674	0.000641427	0.000238949	0	1.01496e-05	0.00061644	0.000682328	3.35807e-05	6.22743e-05	0	0.000416572	0.00071472	0.000386747	0.000158453	5.55741e-05	0	8.13405e-05	4.36789e-05	1.89766e-05	0.000230566	0.000163797	2.15708e-05	0.000413853	0.000604823	0.000655115	8.45059e-05	8.52297e-05	9.81643e-05	3.61141e-05	0.000574779	0.000787769	0.000175783	0	0.000197622	0.000465882	0.00121694	0.000358737	3.21079e-05	9.67992e-05	0.000456288	0.000813229	8.50171e-05	5.37953e-05
ASV_549	4.63193e-05	0	2.05723e-05	0.00248322	0	0.00304603	5.18394e-05	1.45779e-05	2.98686e-05	0.00318197	4.05984e-05	1.34009e-05	0	6.71614e-05	0.00233528	3.01386e-05	0	0	4.29719e-05	5.28178e-05	0.00138935	4.0032e-05	2.03351e-05	0.000742542	0.00184073	0	4.09492e-05	0.000172566	1.08909e-05	0	0	0	0.00178982	9.81643e-05	0.00140845	0	0	0	0.00116931	3.2937e-05	0	0	0	0.000995344	0.000129066	0	0	8.50171e-05	0.000376567
ASV_551	0	0	0.000205723	7.35767e-05	0	0	1.72798e-05	0	0.000134409	5.9476e-05	0.000202992	2.68017e-05	0	0.000671614	1.0379e-05	1.00462e-05	2.52468e-05	3.5736e-05	4.29719e-05	0.000422543	0.000111148	0.000440352	0	5.82386e-05	9.4883e-06	3.64051e-05	4.09492e-05	0.00197373	0	0.000113404	0	0.000422529	4.26148e-05	0.00132522	3.61141e-05	0.000172434	0	0.000263674	0.000322568	0.000592866	0.000186353	4.68055e-05	0.000518176	0.000385295	0.00622741	0	0	8.50171e-05	5.37953e-05
ASV_552	0.000463193	0.000314861	0.000308585	1.83942e-05	0	3.04603e-05	0.000639353	0.00107876	0.000179211	9.91267e-06	0.000172543	0.000428828	0.00071482	0.000235065	1.0379e-05	0	0.000795274	0.000929136	0.00116024	0.000105636	0	0	0.000711729	2.91193e-05	9.4883e-06	0.000643157	0.000163797	0.000107854	0.000435635	0.000415816	0.00022929	8.45059e-05	0	0.000147246	0	0.000316128	0.000233413	0.000146486	4.0321e-05	6.5874e-05	0.00024847	0.000374444	0.000119579	0	0	0.000593174	0.000813229	0.000226712	0
ASV_553	0.000440034	0.000297369	4.11446e-05	0.000110365	0.000723021	1.01534e-05	0.000570234	0.000422759	0.000403226	1.98253e-05	0.000314638	0.000576238	0.000454885	0.000201484	1.0379e-05	2.00924e-05	0.000467066	0.000428832	0.000601607	0.000264089	2.7787e-05	8.00641e-05	0.000620221	8.73579e-05	1.89766e-05	0.000497537	0.000389017	0.000150995	0.000283163	0	6.55115e-05	8.45059e-05	0	0.000196329	0	0.00054604	0.000233413	0.000175783	4.0321e-05	0.000131748	6.21176e-05	4.68055e-05	7.97194e-05	0	0.000129066	0.00036503	0.000316256	5.66781e-05	0.000161386
ASV_554	0.000289496	0.000244892	0.000390874	3.67884e-05	0.00130144	1.01534e-05	0.000414715	0.000247824	0.000582437	1.98253e-05	0.000466882	0.000482431	0.000113721	0.000369388	0	0.000532449	0.000391325	0.000142944	0.000343776	0.000264089	2.7787e-05	0.000360288	0.000345697	8.73579e-05	0	0.000400456	0.000450441	0.000301991	0.000392071	0.000113404	6.55115e-05	0.000126759	4.26148e-05	0.000245411	0	0.000287389	0.00026259	0.000380863	0.000322568	0.000428181	9.31764e-05	9.3611e-05	0.000279018	0	0.000225865	0.000410659	0.000135538	0.000538442	0.000107591
ASV_555	0.000347395	0.000279877	1.02862e-05	0.000588614	0.00123946	0.000243682	0.000259197	0.000160357	0.000567503	0.000733538	0.000274039	0.000107207	6.49836e-05	0.000335807	0.00111056	0.00142656	0.000391325	0.000142944	0.000300804	0.00073945	0.00197288	0.000880705	0.000274524	0.00294105	0.00645204	7.28102e-05	7.16611e-05	0.000183352	6.53452e-05	0.000151206	3.27557e-05	0.000126759	4.26148e-05	0.000294493	0.000180571	5.74779e-05	0	2.92972e-05	0.000120963	6.5874e-05	0	0	0.000199298	9.63236e-05	0.000322664	9.12575e-05	0	2.8339e-05	0.000322772
ASV_556	0.000115798	0.000192415	0.000226296	1.83942e-05	2.06577e-05	1.01534e-05	0.000224638	0.000189513	0.000134409	0	0.000121795	9.38061e-05	0.00027618	0.000134323	1.0379e-05	2.00924e-05	0.000568053	0.00125076	0.000816467	5.28178e-05	0	0.000160128	0.000152513	0	3.79532e-05	0.000218431	0.000102373	3.23562e-05	0.000228708	0.000756029	0.000687871	0.000169012	0	4.90822e-05	0	0.000287389	0.000379296	0.00020508	0	0.000164685	3.10588e-05	0.000117014	0	0	3.22664e-05	0.000136886	0.000180717	8.50171e-05	0
ASV_557	0.000220017	0.000297369	0.000812607	3.67884e-05	0	1.01534e-05	0.000345596	0.000451915	0.000462963	9.91267e-05	0.000710472	0.000281418	0.000308672	0.000436549	0	0.00173799	0.000265091	0.000285888	0.000386747	0.000686632	8.33611e-05	0.000920737	0.00045754	0.000174716	9.4883e-06	0.000509672	0.000440204	0.00028042	0.000402962	0.000189007	0.000131023	0.000380276	4.26148e-05	0.000294493	0	0.000373606	0.000320943	0.00061524	4.0321e-05	0.000559929	6.21176e-05	0.000280833	0.000478316	0	6.45328e-05	0.000228144	0	0.000425086	0.000268976
ASV_558	0.00105377	0.000699692	0.000308585	1.83942e-05	0.00128078	1.01534e-05	0.000224638	0.000247824	0.000164277	2.9738e-05	0.000162394	0.00030822	0.000454885	0.000134323	0	0	0.00078265	0.00035736	0.000816467	0.000105636	8.33611e-05	0	0.000437205	1.45596e-05	0	0.000497537	0.000174034	5.3927e-05	0.000337617	0.000982838	0.000884405	0.000338023	4.26148e-05	0.000294493	3.61141e-05	0.00106334	0.0012546	0.000380863	0	0.000131748	0.00186353	0.000889305	0.000518176	0	9.67992e-05	0.000319401	9.03587e-05	2.8339e-05	0
ASV_559	0.000602152	0.000769661	0.000308585	1.83942e-05	0	3.04603e-05	0.000708472	0.000976719	0.000134409	0	9.13464e-05	0.000442229	0.000698574	0.000201484	1.0379e-05	1.00462e-05	0.000555429	0.0012865	0.000988355	0.000105636	0	0.000120096	0.000691394	4.36789e-05	2.84649e-05	0.000861588	0.000255933	6.47124e-05	0.000969288	0.000491419	0.000589603	4.22529e-05	0	0.000196329	0	0.000574779	0.000671063	2.92972e-05	0	6.5874e-05	0.000621176	0.000702083	0.000159439	0	6.45328e-05	0.000319401	0.000542152	8.50171e-05	5.37953e-05
ASV_560	0.000463193	0.000612231	0.000421733	0	0.00101223	4.06137e-05	0.000570234	0.000743473	0.000238949	0	0.000578527	0.000589638	0.000552361	0.000201484	2.07581e-05	2.00924e-05	0.0005933	0.000643248	0.000558635	0.000105636	0	4.0032e-05	0.000589719	1.45596e-05	2.84649e-05	0.000740237	0.000276407	2.15708e-05	0.000925724	0.000604823	0.000327557	0.000126759	4.26148e-05	0	0	0.000890907	0.000612709	8.78915e-05	0	9.8811e-05	0.000683293	0.000585069	0.000119579	0	6.45328e-05	0.00104946	0.000768049	5.66781e-05	0
ASV_561	0.000335815	0.000699692	5.14308e-05	9.19709e-05	0	1.01534e-05	0.000449275	0.000393603	0.000343489	8.9214e-05	0.000355236	0.00061644	0.000649836	3.35807e-05	0	0	0.000189351	0.000643248	0.000601607	0.000158453	2.7787e-05	0.00020016	0.000782902	0.000189275	2.84649e-05	0.000351916	0.000327594	0.000150995	0.000479198	0.000718228	0.000687871	0.000422529	0	0.000245411	3.61141e-05	0.000660996	0.000554356	0.000292972	0	0.000230559	0.000372706	0.000772291	0.000358737	0	0.000258131	0.000958204	0.001762	0.000510103	5.37953e-05
ASV_562	0.000752689	0.000367338	7.20031e-05	0	0.00103289	1.01534e-05	0.00112319	0.000641427	0.00010454	1.98253e-05	8.11968e-05	0.000576238	0.000682328	0.000235065	3.11371e-05	2.00924e-05	0.000883638	0.000142944	0.000816467	0.000105636	0	0.000120096	0.000884578	8.73579e-05	1.89766e-05	0.000485402	0.000204746	0.00014021	0.000718798	0.00105844	0.000851649	0.000211265	0	4.90822e-05	0	0.000660996	0.000612709	0.000234377	8.06419e-05	0.000164685	0.00102494	0.000725486	0.000199298	0	0.000129066	0.000319401	0.000948767	0.000226712	0.000107591
ASV_563	0.000555832	0.000524769	4.11446e-05	5.51826e-05	6.19732e-05	1.01534e-05	0.000794871	0.000524804	0.00031362	9.91267e-06	0.000324787	0.000696845	0.000454885	0.000134323	0.000404783	0	0.000492312	0.000571776	0.000472691	0.000158453	0	4.0032e-05	0.000498211	1.45596e-05	1.89766e-05	0.000497537	0.00064495	0.000107854	0.000609889	0.000378015	0.000491336	0.000169012	0	0	0	0.000229911	0.000496003	0.000292972	4.0321e-05	0.000296433	0.000403764	0.000397847	0.000119579	0	3.22664e-05	0.000410659	0.000271076	8.50171e-05	0.000107591
ASV_564	0.000220017	0.000122446	7.20031e-05	9.19709e-05	0.000784994	1.01534e-05	0.000207358	0.000145779	0.00041816	6.93887e-05	0.000274039	0.000107207	0.000178705	0.000369388	0	0	0.000252468	0.000142944	8.59439e-05	0.000316907	0.000333444	0.00104083	0.000294859	0.000451349	0.000104371	0.000109215	0.000337831	0.000496128	0.000206927	0	0	0.000211265	4.26148e-05	0.000245411	0	8.62168e-05	5.83533e-05	0.000146486	0.000120963	0.000164685	0.000279529	4.68055e-05	0.000358737	9.63236e-05	0.000290398	4.56288e-05	0	8.50171e-05	0.000376567
ASV_565	0.000555832	0.000349846	2.05723e-05	0.000110365	0	0	0.000691192	0.000962141	0.000268817	3.96507e-05	0.000466882	0.000857656	0.000584852	0.000167904	1.0379e-05	1.00462e-05	0.000530183	0.00103634	0.000558635	0.000422543	2.7787e-05	4.0032e-05	0.000620221	4.36789e-05	9.4883e-06	0.000800913	0.000307119	8.62831e-05	0.00113265	0.000113404	0.000393069	0.000126759	0	0.000196329	0	0.000316128	0.000408473	0.000146486	0	0.000263496	0.000186353	0.000210625	7.97194e-05	0	6.45328e-05	0.00191641	0.00171682	0.00087851	5.37953e-05
ASV_566	0.000289496	0.000139938	0.00088461	7.35767e-05	0.00148736	0.000203068	0.000172798	0.000204091	0.000657109	2.9738e-05	0.0013499	0.000241216	0.000243688	0.000369388	0.000124549	1.00462e-05	8.83638e-05	0.000107208	0.000257832	0.000422543	0.000416806	0.000320256	0.000233854	0.000669744	5.69298e-05	0.000109215	0.000542577	0.000517699	3.26726e-05	0.000151206	0	0.000169012	8.52297e-05	0.000294493	0	5.74779e-05	8.75299e-05	0.000292972	0.000120963	0.000197622	0	0.000187222	0.000199298	9.63236e-05	0.000193598	0.000456288	0.000542152	0.00136027	0.000645543
ASV_567	0.000220017	0.000262385	0.000462877	0.000239124	0.000227235	1.01534e-05	0.000397436	0.000568538	0.00126941	0.000406419	0.000629276	0.000294819	0.000259934	0.000906679	0.000923735	2.00924e-05	0.000151481	0.000214416	0.000429719	0.000845085	0.00113927	0.00144115	0.000233854	0.000553266	0.000199254	0.000388321	0.000614238	0.000614767	0.000337617	0.000151206	0.000131023	0.000971817	0.000170459	0.000834397	0.000108342	0.000114956	0.000145883	0.00196291	0.000362889	0.00154804	3.10588e-05	9.3611e-05	0.00115593	0.000128432	0.00122612	0.000136886	0.000225897	0.0013036	0.00107591
ASV_568	0.000521093	0.0006822	0.00013372	0	0.000289208	0	0.000570234	0.000510226	0.000253883	8.9214e-05	4.05984e-05	0.000201013	0.000584852	0.000705195	0	0	0.00063117	0.000500304	0.000773495	0.000264089	0	0.000360288	0.000284692	0	2.84649e-05	0.000424726	0.000419729	0.000172566	0.000435635	0.000491419	0.000491336	0.00101407	0	0.000539904	0	0.000517301	0.000466826	0.000468755	0	0.000724614	0.000217412	0.000631875	0.000677615	6.42158e-05	0.000193598	0.000456288	0.000496973	0.000340069	0.000161386
ASV_569	9.26387e-05	6.99692e-05	0.000411446	0.000459855	0.000330524	7.10739e-05	0.000190078	0.000145779	0.00062724	0.000257729	0.000497331	0.000107207	6.49836e-05	0.000503711	0.00043592	2.00924e-05	2.52468e-05	0.000142944	0.000128916	0.00153172	0.00177837	0.00204163	0.000183016	0.00113565	0.000360555	2.42701e-05	0.000389017	0.000733407	0.000174254	0	6.55115e-05	0.000253518	0.000255689	0.000343575	0.000144456	2.87389e-05	8.75299e-05	0.000703132	0.000443531	0.000757551	0.000217412	2.34028e-05	0.000677615	0.000353187	0.00100026	9.12575e-05	0.000135538	0.00198373	0.00166765
ASV_570	0.000486353	0.000244892	0.000360016	0	0	0	0.000345596	0.000204091	0.000179211	3.96507e-05	0	0.000214414	0.000406147	0.000973841	1.0379e-05	1.00462e-05	0.000605923	0.000285888	0.000257832	0	2.7787e-05	8.00641e-05	0.000671059	2.91193e-05	0	0.000376186	0.00026617	7.54977e-05	0.000435635	0.000642625	0.000524092	0.00156336	4.26148e-05	0.000343575	3.61141e-05	0.000316128	0.00035012	0.000351566	4.0321e-05	9.8811e-05	0.00108706	0.000585069	0.00111607	0	0.000290398	0.000136886	0	8.50171e-05	0
ASV_571	0.000254756	0.000262385	0.000257154	0	0.00142538	2.03068e-05	0.000311037	0.000247824	0.000283751	0	0.000131945	0.000268017	0.000194951	0.000402969	2.07581e-05	0	0.000138857	0.000214416	0.000257832	0.00047536	5.55741e-05	0.000480384	0.000172849	5.82386e-05	2.84649e-05	0.000218431	0.00101349	0.00014021	0.000217817	0.000378015	0.000131023	0.000591541	4.26148e-05	0.000294493	0	0.000114956	2.91766e-05	0.000322269	4.0321e-05	0.000131748	0.000155294	0.00025743	0.000558036	0	0.000290398	0.000319401	0.000180717	0.00031173	5.37953e-05
ASV_572	0.000578992	0.000279877	0.000195437	0.000128759	0	1.01534e-05	0.000725752	0.00102045	0.000283751	9.91267e-06	0.000142094	0.000402026	0.000747311	3.35807e-05	1.0379e-05	1.00462e-05	0.000542806	0.0012865	0.00124619	0.000158453	2.7787e-05	4.0032e-05	0.000569383	0.000101918	0	0.000691697	0.000255933	0.000172566	0.000980179	0.000378015	0.000294802	0	0	0	0	0.00025865	0.00035012	5.85943e-05	0	6.5874e-05	0.000559058	0.000374444	0.000199298	0	3.22664e-05	0.000547545	0.0015361	0.000425086	5.37953e-05
ASV_573	0	0	0	9.19709e-05	0	0	1.72798e-05	0	2.98686e-05	0.000356856	2.02992e-05	0	0	6.71614e-05	0.000249097	0	0	0	0	5.28178e-05	0.000194509	8.00641e-05	0	7.27982e-05	0.00011386	0	0	7.54977e-05	0	0	0	4.22529e-05	0.000127845	0	0.000180571	0	0	2.92972e-05	4.0321e-05	3.2937e-05	0	0	3.98597e-05	3.21079e-05	3.22664e-05	0	0	0	0
ASV_574	0.000416874	0.0002274	0.000195437	9.19709e-05	0	2.03068e-05	0.000190078	0.000451915	4.48029e-05	0	3.04488e-05	0.000134009	0.000259934	3.35807e-05	0	2.00924e-05	0.000176728	0.000428832	0.000515663	0.000264089	5.55741e-05	0.000320256	0.000111843	0.000232954	0.000702134	0.000169891	0.000368543	0.000215708	0.000283163	0.00109624	0.00157228	0.000464782	8.52297e-05	0.000294493	0.000180571	0.000775951	0.000496003	0.000292972	0	0.000395244	0.000528	0.000397847	0.000119579	3.21079e-05	0.000193598	0	4.51794e-05	0	0.000322772
ASV_575	8.10589e-05	0.000122446	1.02862e-05	0.00022073	0	0	0	5.83116e-05	0.000179211	7.93014e-05	8.11968e-05	5.36035e-05	0.000162459	0.000503711	0.000425541	0	0.000113611	0.000142944	4.29719e-05	0.000369725	0.000833611	0.000280224	1.01676e-05	0.00040767	0.000104371	8.49453e-05	0.000102373	0.000194137	8.7127e-05	0.000302412	6.55115e-05	0.000338023	0.000213074	0.000638068	0	0.000143695	8.75299e-05	0.000527349	0.000241926	0.000559929	9.31764e-05	0.000117014	0.000637755	0.000224755	0.000967992	0.000182515	4.51794e-05	0.000821832	0.000753134
ASV_576	0.000521093	0.000279877	0.000370302	5.51826e-05	2.06577e-05	0.000233529	0.000449275	0.000262402	0.000716846	8.9214e-05	0.000345087	0.000361824	0.000227443	0.000335807	0.000228339	1.00462e-05	0	0.00017868	0.00021486	0.00073945	0.000222296	0.000680544	0.000305027	0.000291193	5.69298e-05	0.000266971	0.000593763	0.000442201	0.000206927	0.000189007	0	0.000253518	8.52297e-05	0.000294493	0.000108342	5.74779e-05	2.91766e-05	0.00061524	0.000241926	0.000889299	0.000217412	0.000117014	0.000239158	0.000128432	0.000193598	0.000273773	0.000406614	0.00170034	0.000806929
ASV_577	0.00068321	0.000612231	0.00013372	5.51826e-05	0	2.03068e-05	0.000570234	0.000787206	0.000358423	1.98253e-05	0.000162394	0.00100507	0.000731065	0.000302226	0	0	0.0011866	0	0	0	0	0	0.000701562	5.82386e-05	9.4883e-06	0.000631022	0.000214983	0.000204922	0.000707907	0	0	0	0	0	0	0	0	0	0	0	0	0	0	0	0	0	0	0	0
ASV_578	0.000451614	0.000209908	0.000627456	1.83942e-05	2.06577e-05	0	0.000328316	0.000291558	0.000224014	0	0.000527779	0.000562837	0.000324918	0.000369388	1.0379e-05	1.00462e-05	0.000252468	0.00071472	0.000343776	0.000369725	2.7787e-05	0.000320256	0.000396535	4.36789e-05	6.64181e-05	0.000424726	0.000214983	0.00014021	0.000196036	0.00026461	0.00022929	0.000338023	0	0.000147246	7.22282e-05	0.000373606	0.000320943	0.000322269	0	0.000131748	0.000310588	9.3611e-05	0.000279018	3.21079e-05	0.000258131	0.000775689	0.000496973	0.000396747	0.000322772
ASV_579	2.31597e-05	0	1.02862e-05	0.00172905	2.06577e-05	0.00106611	0	0	1.49343e-05	0.00113004	0	1.34009e-05	3.24918e-05	0	0.00127662	0	0	0	0	0	0.000722463	0	0	0.000262074	0.000749575	1.2135e-05	2.04746e-05	9.70685e-05	2.17817e-05	0	3.27557e-05	0.000126759	0.00276997	0.000147246	0.00462261	2.87389e-05	0	5.85943e-05	0.0027015	0	3.10588e-05	0	7.97194e-05	0.00337133	3.22664e-05	0	0	0	0.00107591
ASV_580	0.000127378	0.000349846	0.00013372	9.19709e-05	0.00150802	0	0.000138238	0.000320714	0.000149343	9.91267e-05	9.13464e-05	0.000134009	0.000178705	3.35807e-05	2.07581e-05	1.00462e-05	0.000227221	7.1472e-05	8.59439e-05	0.000369725	0.000333444	0.000240192	0.000223686	0.000320312	0.000123348	0.000194161	0.000255933	0.000194137	0	0.000226809	0.000131023	0.000507035	0	0.000196329	3.61141e-05	8.62168e-05	5.83533e-05	0.000146486	8.06419e-05	0.000197622	0	0.00042125	0.000358737	6.42158e-05	3.22664e-05	0.000319401	0.000271076	0.000453425	0.000322772
ASV_581	0.000382135	0.000332354	0.00040116	0	2.06577e-05	0	0.000380156	0.000379025	0.00020908	9.91267e-06	0.000202992	0.000321621	0.000471131	0.000167904	0	3.01386e-05	0.0005933	0.000643248	0.000558635	0.000580996	0.000111148	0.000320256	0.000172849	2.91193e-05	3.79532e-05	0.000400456	0.000255933	0.000194137	0.000664343	0.000415816	0.000262046	0.000126759	0	4.90822e-05	0	0.000574779	0.00043765	0.000117189	0	0.000131748	0.000528	0.000444652	0.000358737	0	9.67992e-05	0.000228144	0.000451794	0.000170034	0
ASV_582	0.000231597	0.0002274	1.02862e-05	0	0	0	0.000138238	0.000247824	0.000149343	9.91267e-06	9.13464e-05	0.00016081	0.000292426	0.000268646	0	0	0.000328208	7.1472e-05	0.00021486	0	2.7787e-05	0.000120096	0.000264357	4.36789e-05	9.4883e-06	0.000254836	0.000296882	3.23562e-05	0.000294054	0.000831632	0.000524092	0.000464782	0	0.000588986	3.61141e-05	0.000948385	0.00026259	0.000292972	0	0.000296433	0.000931764	0.00117014	0.000717474	9.63236e-05	9.67992e-05	0.00036503	0	0.000226712	0.000107591
ASV_583	1.15798e-05	6.99692e-05	0.000329157	0.000257519	0	1.01534e-05	0.000120959	0.000102045	0.000477897	4.95633e-05	0.000162394	0.000227815	9.74754e-05	0.000335807	0.000352887	0.0014567	8.83638e-05	0.000107208	0.000171888	0.00047536	0.000361232	0.000560448	1.01676e-05	0.000596945	0.000104371	6.06752e-05	0.000163797	0.000474557	5.44544e-05	0.000189007	3.27557e-05	0.000253518	0.000255689	0.000343575	7.22282e-05	5.74779e-05	8.75299e-05	0.000234377	0.000604814	0.000197622	9.31764e-05	4.68055e-05	0.000239158	0.000160539	0.000161332	0.000319401	0.000135538	0.000566781	0.00139868
ASV_584	0.000185277	0.000174923	9.25754e-05	1.83942e-05	2.06577e-05	0	0.000293757	0.000335292	0.000343489	0	7.10472e-05	0.00016081	0.000308672	0.000705195	0.000332129	0	0.000366078	0.000214416	0.000472691	0.000950721	0.000138935	0.000920737	0.000203351	0.000145596	9.4883e-06	0.000327646	0.000307119	0.000301991	0.000359399	0.000113404	9.82672e-05	0.000338023	8.52297e-05	0.000392657	3.61141e-05	5.74779e-05	0.000554356	0.000292972	8.06419e-05	0.000263496	0.000124235	0.000280833	0.000239158	0	0.000129066	0.000136886	0.000135538	0.000368408	5.37953e-05
ASV_585	0.000451614	0.000384831	0.000648028	0.000110365	0.00113618	1.01534e-05	0.00089855	0.000568538	0.00134409	3.96507e-05	0.000274039	0.000388625	0.000568606	0.000402969	0	0	0.000504936	0.00125076	4.29719e-05	0.000792267	0	0.000920737	0.000294859	0.000116477	2.84649e-05	0.000436861	0.000696136	0.0010354	0.000642562	0	6.55115e-05	4.22529e-05	0	0	0	0.000689734	0.000466826	0.000791023	0	0.000955173	3.10588e-05	2.34028e-05	3.98597e-05	0	6.45328e-05	0	0	8.50171e-05	5.37953e-05
ASV_588	0.000949547	0.000524769	1.02862e-05	0	0	0	0.000362876	0.000408181	7.46714e-05	0	0.000213142	0.000629841	0.000519869	0.000167904	1.0379e-05	0	0.000328208	0.000500304	0.000687551	0	0	4.0032e-05	0.000569383	1.45596e-05	0	0.000728102	0.000194509	5.3927e-05	0.000381181	0.00026461	0.000556848	0.000253518	0	0.000147246	0	0.000373606	0.000700239	0.000117189	0	0.000164685	0.000993881	0.000772291	0.000358737	0	0.000193598	0.000228144	0.000135538	0	0
ASV_589	0.000937967	0.000419815	7.20031e-05	3.67884e-05	0	0	0.000846711	0.000510226	0.000119474	2.9738e-05	9.13464e-05	0.000509233	0.000649836	0.000100742	4.15162e-05	0	0.000770027	0.000464568	0.00141807	0.000158453	8.33611e-05	0.000160128	0.000406702	5.82386e-05	0	0.000885858	6.14238e-05	0.000107854	0.000936615	0.00147426	0.000786138	0.000422529	0	0.000245411	0	0.000775951	0.000787769	0.000146486	4.0321e-05	0.000197622	0.000683293	0.000772291	0.000199298	0	0.000322664	0.000228144	0.000180717	8.50171e-05	5.37953e-05
ASV_590	0	0	0	0.000294307	0	0	1.72798e-05	0	2.98686e-05	0.000198253	0	0	0	0	0.000249097	0	0	0	0	0	0.000500167	4.0032e-05	1.01676e-05	7.27982e-05	0.000303625	0	0	1.07854e-05	0	0	3.27557e-05	4.22529e-05	0.000681838	9.81643e-05	0.00213073	0	0	5.85943e-05	0.000927382	3.2937e-05	0	4.68055e-05	3.98597e-05	0.00189437	0.00035493	0	0	2.8339e-05	0.000753134
ASV_591	0.000104219	0.000524769	0.000442305	1.83942e-05	0.000743679	0	0.000380156	0.000437337	0.000328554	9.91267e-06	0.000365386	0.000281418	0.000487377	0.000570872	0	0.00140647	0.00078265	0.000250152	0.000386747	0.00047536	0.000166722	0.000520416	0.000193184	0.000116477	9.4883e-06	0.000424726	0.000399255	0.000431416	0.000359399	0.000226809	9.82672e-05	0.000211265	4.26148e-05	0.000294493	0.000144456	0.000143695	0.000204236	0.000380863	0.000201605	0.000362307	3.10588e-05	0.000117014	0.000119579	0	6.45328e-05	0.000182515	0.000225897	0.000226712	0.000215181
ASV_592	3.47395e-05	5.24769e-05	0.000246868	0.00034949	0.00154933	0	0.000224638	0.000189513	0.000552569	0	0.000334937	0.00014741	0.000146213	0.000503711	0	0.000994575	0.000580676	0	0.000128916	0.00507051	0.000138935	0.00460368	0	0.00113565	9.4883e-06	4.85402e-05	0.000511865	0.000183352	0	0.000189007	0	0.00114083	4.26148e-05	0.000932561	7.22282e-05	0.00054604	0.000204236	0.00149416	0.00040321	0.00128454	0	2.34028e-05	0.000358737	6.42158e-05	0.000516262	0.00036503	0	0.00138861	0.000537953
ASV_593	0	0	0	5.51826e-05	0	0	0	0	1.49343e-05	0.000178428	3.04488e-05	0	0	0	0	0	0	0	0	0.000105636	2.7787e-05	0	0	0.000189275	8.53947e-05	1.2135e-05	0	8.62831e-05	0	0	0	0	4.26148e-05	0	7.22282e-05	0	0	0	4.0321e-05	0	0	0	0	9.63236e-05	6.45328e-05	0	0	2.8339e-05	0
ASV_594	0.000416874	0.000524769	0.000349729	0	0.000351182	1.01534e-05	0.000362876	0.000451915	0.000373357	1.98253e-05	0.000740921	0.000348423	0.000406147	0.00120891	0.000394404	0.00137633	0.000328208	0.00017868	0.000343776	0.000792267	5.55741e-05	0.000680544	0.000579551	0.000101918	9.4883e-06	0.000254836	0.00091112	0.000485343	0.000185145	0.000340213	0.000131023	0.00105632	4.26148e-05	0.00103073	0	0.000373606	0.00017506	0.000527349	8.06419e-05	0.000526992	0.000496941	0.000210625	0.000558036	3.21079e-05	0.000258131	0.000319401	0.000361435	0.000425086	0.000215181
ASV_595	0.000521093	0.000962077	0.0012652	5.51826e-05	0.000433813	0	0.000311037	0.000510226	0.000343489	1.98253e-05	0.00111646	0.000281418	0.000471131	0.000335807	1.0379e-05	1.00462e-05	0.000946755	0.000643248	0.000343776	0.000105636	0	0.000240192	0.000864243	1.45596e-05	9.4883e-06	0.000752372	0.00064495	0.000237279	0.00050098	0.000415816	0.00045858	0.000253518	0	0.000392657	3.61141e-05	0.000689734	0.000641886	0.00020508	0	0.000164685	0.000496941	0.000444652	0.000398597	0	0.000258131	0.000821318	0.000632511	0.000170034	0
ASV_596	5.78992e-05	0	3.08585e-05	0.00279592	0.00101223	0.00260943	5.18394e-05	0	7.46714e-05	0.0032117	7.10472e-05	1.34009e-05	4.87377e-05	0.000100742	0.00183709	4.01849e-05	1.26234e-05	3.5736e-05	0	5.28178e-05	0.00291764	0	0	0.00104829	0.00222026	2.42701e-05	3.07119e-05	0.000388274	5.44544e-05	3.78015e-05	0	0	0.000596608	0	0.000361141	2.87389e-05	0	0	0.000766098	0	0	0	0	0.000545834	9.67992e-05	9.12575e-05	0	5.66781e-05	0.000268976
ASV_597	0.000301076	0.0006822	9.25754e-05	1.83942e-05	0.000929598	3.04603e-05	0.000397436	0.000466493	0.000373357	0	0.000395835	0.000335022	0.000406147	0.000167904	1.0379e-05	0.00380751	0.000302961	0.000500304	0.000515663	0.000369725	0.000166722	0.000160128	0.000233854	5.82386e-05	1.89766e-05	0.000436861	0.000307119	0.000269635	0.000522762	0.00026461	0.000327557	0.000338023	0	9.81643e-05	3.61141e-05	0.000431084	0.000466826	8.78915e-05	8.06419e-05	0.000362307	0.000465882	0.000140417	7.97194e-05	6.42158e-05	3.22664e-05	0.000182515	0.000451794	0.000170034	5.37953e-05
ASV_598	0.000451614	0.000839631	0.000102862	0	0	1.01534e-05	0.000777592	0.000801784	0.000194146	0	0.000294339	0.000723647	0.000666082	0.000134323	3.11371e-05	1.00462e-05	0.00113611	0.000571776	0.000386747	0.000211271	0	8.00641e-05	0.000477875	1.45596e-05	9.4883e-06	0.000813048	0.000174034	0.000118639	0.000740579	0.000642625	0.000786138	0.000211265	0	9.81643e-05	3.61141e-05	0.000689734	0.00102118	0.000292972	8.06419e-05	6.5874e-05	0.00024847	0.00093611	0.000279018	0	0.000161332	0.000638803	0.000903587	0.000198373	5.37953e-05
ASV_599	0.000382135	0.000192415	0	1.83942e-05	0	0	0.000397436	0.000641427	4.48029e-05	2.9738e-05	5.0748e-05	0.000335022	0.000373656	3.35807e-05	2.07581e-05	0	0.000366078	0.0012865	0.000902411	0.000264089	0	4.0032e-05	0.000325362	5.82386e-05	1.89766e-05	0.000885858	7.16611e-05	6.47124e-05	0.000718798	0.000415816	0.000753382	4.22529e-05	4.26148e-05	4.90822e-05	0	0.00025865	0.00043765	0.00020508	0	9.8811e-05	3.10588e-05	0.000163819	3.98597e-05	0	9.67992e-05	0.000684431	0.001762	0	0
ASV_600	8.10589e-05	0.000104954	0.000205723	3.67884e-05	0	0.000172608	0.000259197	0.000218668	0.00031362	0.000128865	0.000152244	0.000134009	0.000146213	0.000638034	0	0	1.26234e-05	0.000321624	0.000171888	0.000845085	2.7787e-05	0.000440352	8.13405e-05	0.000160156	3.79532e-05	0.000109215	0.000440204	0.000269635	0.00013069	7.56029e-05	6.55115e-05	0.000169012	0	4.90822e-05	3.61141e-05	0.000172434	0.000116707	0.000234377	4.0321e-05	0.000296433	0	0	0.000159439	0	0.000193598	0.000136886	0	8.50171e-05	0.000161386
ASV_602	6.9479e-05	3.49846e-05	0	0.00114044	0.00152867	0.00108642	5.18394e-05	4.37337e-05	0.000149343	0.000931791	0.000202992	2.68017e-05	6.49836e-05	0.000100742	0.000726533	0	1.26234e-05	7.1472e-05	0	0.000264089	0.00119484	0.000120096	1.01676e-05	0.000655184	0.00125246	3.64051e-05	6.14238e-05	0.000474557	9.80179e-05	0	3.27557e-05	0	0.000639223	9.81643e-05	0.000938967	2.87389e-05	0	5.85943e-05	0.00084674	6.5874e-05	3.10588e-05	7.02083e-05	0.000119579	0.00131642	0.000161332	4.56288e-05	0	2.8339e-05	0.000914519
ASV_603	0.000845328	0.000664708	0.00104919	0	0	0	0.000535674	0.000947563	0.000537634	0	0.000537929	0.000482431	0.000649836	0.000100742	0	0.000713281	0.000164104	0.0017868	0.000687551	0.000211271	2.7787e-05	0.000160128	0.000742232	5.82386e-05	0	0.000606752	0.000440204	8.62831e-05	0.000392071	0.000604823	0.000360313	4.22529e-05	0	0.000343575	0	0.000201173	0.000554356	0.000380863	0	0.000296433	0.000403764	0.000397847	0.000318878	0	0	0.00146012	0.00167164	0.000481764	0.000161386
ASV_604	0.000451614	0.000542261	0.000144006	1.83942e-05	0	4.06137e-05	0.000812151	0.000670583	8.96057e-05	5.9476e-05	9.13464e-05	0.000428828	0.000487377	6.71614e-05	0.000363266	2.00924e-05	0.000858391	0.00053604	0.0010743	0.000158453	0	0.000240192	0.00101676	0.000101918	0	0.000764507	0.000174034	0.000161781	0.000435635	0.000945037	0.000556848	0.00029577	0	0.000245411	0	0.000948385	0.000758593	2.92972e-05	4.0321e-05	6.5874e-05	0.000931764	0.000748888	0.000239158	6.42158e-05	0.000161332	4.56288e-05	0.000271076	0.00028339	5.37953e-05
ASV_605	0.000509513	0.000839631	0.00197494	3.67884e-05	0	0	0.000380156	0.00034987	0.000492832	0.000158603	5.0748e-05	0.000375224	0.000292426	0.000503711	1.0379e-05	1.00462e-05	0.000214598	0.000393096	0.000558635	0.00047536	0	0.000120096	0.000294859	0	9.4883e-06	0.000327646	0.000409492	0.000129425	0.000588107	0.000718228	0.000163779	0.000591541	0	0.000343575	0	0.000603518	0.000904476	0.000439457	4.0321e-05	0.000263496	0.000155294	0.000491458	3.98597e-05	3.21079e-05	0.000161332	0.000182515	0.000225897	0.000113356	5.37953e-05
ASV_606	0.000127378	0.000279877	0.000102862	0	2.06577e-05	0	0.000276477	0.000306136	0.000134409	0	0.000324787	0.000227815	0.000146213	3.35807e-05	0	0	0.000252468	0.00035736	0.00021486	0.000105636	0	0	0.000264357	0	0	0.000254836	4.09492e-05	2.15708e-05	0.000174254	0.000189007	0.00022929	4.22529e-05	0	4.90822e-05	0	0.000114956	0.000145883	0	0	3.2937e-05	3.10588e-05	0.000187222	0	0	0	0.00036503	0.00067769	0.00028339	0
ASV_607	0.000150538	0.000122446	0.000113148	0	0.00105354	1.01534e-05	0.000120959	0.000160357	0.000134409	0	9.13464e-05	9.38061e-05	0.000211197	0.000100742	1.0379e-05	1.00462e-05	0.000164104	0.000464568	0	0.00047536	2.7787e-05	0.000560448	0.000233854	8.73579e-05	0	0.000521807	0.000122848	0.000334347	0.000283163	0.000113404	0.000131023	0.000422529	0	0.000490822	0	0.000114956	0.000116707	0.000322269	4.0321e-05	0.000461118	0.000124235	0	0.000159439	0	9.67992e-05	4.56288e-05	0	5.66781e-05	0.000107591
ASV_608	4.63193e-05	0	0.000370302	0.000882921	0	0.00101534	0	2.91558e-05	8.96057e-05	0.000902053	8.11968e-05	1.34009e-05	4.87377e-05	0.000201484	0.00182671	0	0.000100987	0	0	0.000105636	0.00222296	0.00020016	0	0.00209659	0.0046208	0	5.11865e-05	0.000550055	0	0.000113404	6.55115e-05	0.000126759	0.000937527	0.000147246	0.00198628	0	0	0.000117189	0.000685456	0.000230559	0	2.34028e-05	0.000159439	0.0012201	0.000548529	0	9.03587e-05	0.00028339	0.00204422
ASV_609	2.31597e-05	0	1.02862e-05	0.00509519	2.06577e-05	0.00213222	5.18394e-05	2.91558e-05	0	0.00263677	3.04488e-05	2.68017e-05	3.24918e-05	3.35807e-05	0.00305144	2.00924e-05	1.26234e-05	0	0	5.28178e-05	0.0017228	0	1.01676e-05	0.00202379	0.00365299	2.42701e-05	1.02373e-05	3.23562e-05	5.44544e-05	0	0	0	0.000255689	0	0.000397255	0	0	0	0.000120963	0	0	0	0	0.000128432	0	0	0	0	0.000107591
ASV_610	1.15798e-05	6.99692e-05	0.00013372	0.00423066	0	0.00172608	5.18394e-05	2.91558e-05	0	0.00274581	2.02992e-05	1.34009e-05	1.62459e-05	0	0.00404783	1.00462e-05	0	0	0	0	0.00138935	0.000120096	3.05027e-05	0.000640624	0.0010532	4.85402e-05	8.18984e-05	0.000345133	1.08909e-05	0	6.55115e-05	0	0.000383534	4.90822e-05	0.000758397	0	2.91766e-05	5.85943e-05	0.000282247	6.5874e-05	0	0	0	0.000321079	9.67992e-05	0	0	2.8339e-05	0.000215181
ASV_611	0.000405294	0.0002274	0.000997758	3.67884e-05	0.00187985	0	0.000190078	0.00027698	0.00083632	0.000178428	0.000893165	0.000281418	0.000211197	0.000235065	1.0379e-05	5.02311e-05	0.000618546	0.000428832	0.00021486	0.000845085	0.000166722	0.000960769	0.000315194	0.000276633	1.89766e-05	0.000303376	0.00091112	0.000248064	0.00037029	0.000302412	0.000131023	0.000507035	8.52297e-05	0.000392657	0	0.000603518	0.00026259	0.000498052	0.000201605	0.00065874	9.31764e-05	0.000140417	0.000199298	0	0.000129066	0.000775689	0.000451794	0.00124692	0.000322772
ASV_612	0.000509513	0.000384831	4.11446e-05	0	0	8.12273e-05	0.000639353	0.000612272	8.96057e-05	5.9476e-05	0.000162394	0.000375224	0.000519869	0.000134323	2.07581e-05	0	0.000795274	0.00071472	0.00116024	0.000105636	2.7787e-05	0	0.000172849	1.45596e-05	9.4883e-06	0.000873723	0.000174034	0.00014021	0.000784143	0.000226809	0.000294802	0.000126759	4.26148e-05	9.81643e-05	0	0.00054604	0.000496003	8.78915e-05	4.0321e-05	9.8811e-05	0.000310588	0.000117014	3.98597e-05	0	6.45328e-05	9.12575e-05	0.000542152	5.66781e-05	0.000107591
ASV_613	0.000648471	0.000419815	0.000185151	1.83942e-05	0	2.03068e-05	0.000449275	0.000437337	0.000298686	0	0.000375535	0.000536035	0.000471131	0.000235065	0	0	0.000100987	0.00017868	0.000472691	0.000105636	0.000111148	8.00641e-05	0.000427038	8.73579e-05	0	0.000327646	0.000511865	0.000258849	0.000740579	0.000453618	0.00045858	0.00029577	0	9.81643e-05	0	0.000603518	0.00035012	0.000234377	8.06419e-05	0.000131748	0.000341647	0.000374444	0.000279018	3.21079e-05	3.22664e-05	0.00036503	0.000361435	0.000340069	5.37953e-05
ASV_614	0.000266336	0.000262385	7.20031e-05	5.51826e-05	0	1.01534e-05	0.000172798	0.000160357	0.000358423	0.000257729	0.000101496	0.000214414	0.000194951	0.000167904	0	0	2.52468e-05	0.000285888	0.000171888	0	0.000444593	0.000120096	1.01676e-05	0.000436789	0.000360555	0.000157756	0.000143322	0.000334347	0.000185145	0.000340213	0.000786138	0.000422529	4.26148e-05	0.000638068	0.000252799	0.000114956	0.000320943	0.000351566	0.000201605	9.8811e-05	0.000745411	0.000585069	0.000279018	9.63236e-05	0.00122612	9.12575e-05	4.51794e-05	0.000141695	0.000268976
ASV_615	0.000104219	8.74615e-05	0.000236582	0.000110365	0	0.000203068	0.000190078	0.000145779	0.000462963	2.9738e-05	0.000426283	0.000120608	0.000211197	0.000201484	1.0379e-05	0	0.000189351	0.000107208	0.000300804	0.000264089	0.000111148	0.000320256	0.00033553	7.27982e-05	3.79532e-05	0.000133485	0.000225221	0.000107854	0.0001198	0.000189007	0.000262046	4.22529e-05	0	4.90822e-05	0	0.000316128	0.000116707	0.000234377	4.0321e-05	6.5874e-05	0	0	0.000119579	0	0	0.00150575	0.00162646	0.00110522	5.37953e-05
ASV_616	0.000162118	0.000192415	0.000195437	1.83942e-05	0.000743679	2.03068e-05	0.000241917	0.000510226	0.000851254	0	0.000405984	0.000562837	0.000406147	0.00047013	0	0	0.000164104	0.000857664	0.000343776	0.000792267	0.000111148	0.000640512	2.03351e-05	1.45596e-05	9.4883e-06	0.000436861	0.000481153	8.62831e-05	0.00025049	0.000151206	9.82672e-05	4.22529e-05	0	4.90822e-05	0	0.000402345	0.000496003	0.000644538	0.000161284	0.000559929	0	0.00025743	0.000159439	0	3.22664e-05	0.000912575	0.000316256	0.000935189	0.000268976
ASV_617	0.000521093	0.000349846	0.00088461	1.83942e-05	0	2.03068e-05	0.000293757	0.000568538	0.000477897	9.91267e-06	0.00145139	0.000335022	0.00035741	0.000436549	0.000186823	2.00924e-05	0.000542806	0.00053604	0.000515663	0.000105636	0	0.000160128	0.000437205	7.27982e-05	9.4883e-06	0.000424726	0.000563052	0.000161781	0.000544544	0.000340213	0.00022929	0.000169012	0	0.000147246	0	0.000402345	0.000466826	0.000117189	4.0321e-05	0.000197622	0.000559058	0.000234028	0.000159439	0	3.22664e-05	0.000958204	0.000813229	0.000255051	0
ASV_618	0.000243177	0.000384831	0.000164579	3.67884e-05	2.06577e-05	1.01534e-05	0.000190078	0.000524804	0.000433094	0	0.000213142	0.000402026	0.000536115	0.000100742	3.11371e-05	0	0.000265091	0.000321624	0.000386747	0.000422543	0.000138935	0.000240192	0.000193184	8.73579e-05	2.84649e-05	0.000254836	0.000235458	0.00014021	0.000174254	0.000642625	0.000818894	0.000464782	4.26148e-05	0.000294493	3.61141e-05	0.000143695	0.000554356	0.000380863	8.06419e-05	0.000164685	0.000403764	0.000655277	0.000358737	0	0	0.000547545	0.000858408	0.000991867	0.000215181
ASV_620	0.000509513	0.000332354	0.000905182	5.51826e-05	2.06577e-05	1.01534e-05	0.000276477	0.000174935	0.000403226	9.91267e-06	0.000314638	0.000254617	0.000259934	0.000201484	2.07581e-05	0.00176813	0.000290338	0.000393096	0.000429719	0.000950721	0	0.000920737	0.000366032	4.36789e-05	9.4883e-06	0.000303376	0.000470916	0.000301991	0.000239599	0.000113404	0.000294802	0.000676047	0	0.000981643	0	0.000431084	0.000583533	0.00128908	0.000120963	0.00148216	0.00024847	0.000210625	0.000438457	0	0.000709861	4.56288e-05	0.000135538	0.00031173	0
ASV_621	0.000567412	0.0004548	0.000308585	1.83942e-05	0	0	0.000138238	0.000306136	0.00010454	0	0.000314638	0.000321621	0.000211197	0.000167904	2.07581e-05	0	0.000441819	0.000393096	0.000429719	5.28178e-05	0	0.000120096	0.000528713	2.91193e-05	0	0.000279106	0.000174034	5.3927e-05	0.000283163	0.000567022	0.000753382	0.000338023	0	0.000441739	3.61141e-05	0.00054604	0.000466826	0.000234377	0	9.8811e-05	0.000869646	0.000889305	0.000159439	0	3.22664e-05	0.000182515	0.000225897	5.66781e-05	0
ASV_622	0	0	0	0	0	0	0	0	0	0	0	0	0	0	0	0	0	0	0	0	0	0	0	0	0	0	0	0	0	3.78015e-05	3.27557e-05	8.45059e-05	0.039163	0	3.61141e-05	5.74779e-05	2.91766e-05	8.78915e-05	0.000322568	6.5874e-05	0	2.34028e-05	7.97194e-05	6.42158e-05	3.22664e-05	0	4.51794e-05	0	5.37953e-05
ASV_623	0.000393714	0.000647215	0.000216009	0	0	2.03068e-05	0.000501115	0.000393603	0.000612306	0	0.000436433	0.000522634	0.000373656	0.000235065	0	1.00462e-05	0.000517559	0.000464568	0.000386747	0.000316907	0	0.00040032	5.08378e-05	1.45596e-05	2.84649e-05	0.000266971	0.000440204	0.000248064	0.000457417	0.000302412	0.000360313	0.000549288	0	0.000490822	0	0.000344867	0.000466826	0.00061524	4.0321e-05	0.000494055	0.000279529	0.00025743	0.000558036	0	0.000161332	0.000182515	0.000361435	0.000368408	0
ASV_624	0.000428454	0.000384831	0.000226296	0	0.00175591	0	0.000241917	0.000320714	0.00020908	9.91267e-06	0.000365386	0.000321621	0.000324918	3.35807e-05	0	1.00462e-05	0.000429195	0.000142944	0.000515663	0	0	8.00641e-05	0.000660891	4.36789e-05	3.79532e-05	0.000424726	0.000235458	0.000118639	0.000522762	0.000189007	0.000622359	4.22529e-05	0	9.81643e-05	0	0.000287389	0.000320943	0.000351566	0	9.8811e-05	0.000590117	0.000842499	0.000159439	0	3.22664e-05	4.56288e-05	0.000451794	5.66781e-05	5.37953e-05
ASV_625	0.000289496	0.000104954	0.00013372	0.000165548	0.000764336	0	6.91192e-05	0.000131201	0.000298686	0.000237904	3.04488e-05	0.00030822	0.000194951	0.00047013	0.000145307	1.00462e-05	0.000189351	0.000107208	0.000128916	0.00047536	0.000138935	0.000720576	0.000254189	0.000495028	9.4883e-05	0.00014562	0.000317356	0.000366703	3.26726e-05	0.000189007	9.82672e-05	0.000507035	0.000127845	0.000294493	0	0.000229911	5.83533e-05	0.000351566	0.000443531	0.000164685	0.000310588	9.3611e-05	0.000398597	6.42158e-05	6.45328e-05	9.12575e-05	4.51794e-05	0.000255051	0.000430362
ASV_626	0.000451614	0.000297369	0.000370302	0	2.06577e-05	0	0.000259197	0.00034987	0.000164277	1.98253e-05	0.000202992	0.000214414	0.000503623	0.000201484	3.11371e-05	0	0.000454442	0.000393096	0.000429719	0.000369725	2.7787e-05	0.000160128	0.000355865	2.91193e-05	1.89766e-05	0.000400456	0.000204746	0.000150995	0.000315835	0.000415816	0.000393069	0.000380276	4.26148e-05	0.000196329	0	0.000948385	0.000291766	0.000322269	4.0321e-05	9.8811e-05	0.000186353	0.000538264	0.000279018	3.21079e-05	9.67992e-05	0.00036503	0.000271076	8.50171e-05	5.37953e-05
ASV_627	0.000138958	0.000104954	0.000730317	0	0	1.01534e-05	0.000155518	0.000131201	0.0005227	9.91267e-06	0.000385685	0.000214414	0.000129967	0.000268646	0.000155686	0	0.000340832	0.000107208	0.000300804	0.000897903	5.55741e-05	0.000960769	0.000132178	0.000116477	5.69298e-05	0.000206296	0.000429967	0.000593197	0.000185145	0.00026461	0.000294802	0.000422529	0.000127845	0.00142338	3.61141e-05	0.000287389	0.000320943	0.000556646	0.000120963	0.000955173	0.000310588	0.000117014	0.000119579	3.21079e-05	0.000290398	9.12575e-05	0	0.000226712	0.000537953
ASV_628	0.000127378	0.0004548	0.000195437	0	0	0	0.000311037	0.000437337	0.000119474	3.96507e-05	7.10472e-05	0.000134009	0.000454885	3.35807e-05	0	1.00462e-05	3.78702e-05	0.000750456	0	0.000316907	0	8.00641e-05	0	0	0	0.000315511	1.02373e-05	0	0.00025049	0.000415816	0.000589603	0.000126759	0	9.81643e-05	0	0.000287389	0.00026259	0.000263674	4.0321e-05	0.000164685	3.10588e-05	9.3611e-05	0	0	6.45328e-05	0.00155138	0.00212343	0.000396747	5.37953e-05
ASV_629	0.000347395	0.000157431	0.00026744	0	0	0	0.000518394	0.000568538	7.46714e-05	9.91267e-06	9.13464e-05	0.000294819	0.000194951	3.35807e-05	0	0.00166767	0.00074478	0.00053604	0.000945383	5.28178e-05	0	0.000160128	0.000498211	2.91193e-05	0	0.000631022	4.09492e-05	4.31416e-05	0.000773252	0.000604823	0.000917161	0.000253518	0	9.81643e-05	0	0.000488562	0.000787769	0.000117189	8.06419e-05	3.2937e-05	0.000434823	0.00067868	0	0	0.000258131	0.000228144	0.000632511	2.8339e-05	0
ASV_630	0.000243177	0.000192415	0.000915468	0.000515037	0.000351182	1.01534e-05	0.000224638	0.000116623	0.000925926	0.00014869	0.00144124	0.000214414	0.000211197	0.000369388	1.0379e-05	0	0.000239844	0.000393096	0.000343776	0.000580996	0.000333444	0.000680544	0.000132178	0.000553266	6.64181e-05	0.000230566	0.000931594	0.000614767	0.000294054	7.56029e-05	3.27557e-05	0.000380276	4.26148e-05	0.000490822	0	8.62168e-05	0.00017506	0.000234377	8.06419e-05	0.000362307	0.000124235	9.3611e-05	0.000199298	0	0.000129066	0.00146012	0.000361435	0.00317397	0.000322772
ASV_631	1.15798e-05	0.0002274	0.000555453	0.00044146	0.00109486	0.000731046	0.000120959	7.28895e-05	0.000970729	0.000802926	0.00211112	2.68017e-05	8.12295e-05	0.000268646	0.000508573	0.00204943	0.000138857	3.5736e-05	0.000171888	0.00105636	0.00200067	0.00208167	1.01676e-05	0.00330504	0.00264723	0.000169891	0.000583526	0.000916758	1.08909e-05	0	0	8.45059e-05	4.26148e-05	0.000245411	7.22282e-05	0	0	0	0.000120963	9.8811e-05	9.31764e-05	0	0.000239158	0.000128432	0.000129066	4.56288e-05	0	2.8339e-05	0.000376567
ASV_632	0.000370555	0.000402323	0.000277726	7.35767e-05	2.06577e-05	0	0.000777592	0.000670583	0.000194146	0	5.0748e-05	0.000388625	0.000731065	0.000134323	0.000124549	1.00462e-05	0.000504936	0.000607512	0.000902411	0.000264089	0.000111148	0.000120096	0.00100659	2.91193e-05	0	0.000509672	9.21357e-05	0.00028042	0.00108909	0.000491419	0.00045858	8.45059e-05	0	9.81643e-05	0	0.000517301	0.000466826	0.000117189	0	3.2937e-05	0.00024847	0.000210625	7.97194e-05	3.21079e-05	0	0.000638803	0.00180717	0.00028339	0.000107591
ASV_633	8.10589e-05	0.000104954	0.000257154	0	2.06577e-05	0	3.45596e-05	0.000102045	0.000164277	0	0.000182693	0.00014741	0.000129967	3.35807e-05	1.0379e-05	0	1.26234e-05	0.000250152	0.000644579	0.000211271	0	0.000160128	0.000254189	5.82386e-05	0	0.000206296	4.09492e-05	0.000107854	0.000239599	0.000491419	0.000622359	0.00029577	0	9.81643e-05	0	0.000143695	0.00043765	0.00020508	4.0321e-05	0.000131748	0.000310588	0.000280833	7.97194e-05	3.21079e-05	9.67992e-05	0.000182515	0.00072287	5.66781e-05	0
ASV_634	0.000301076	0.000489784	0.00106976	0.000147153	0.00018592	1.01534e-05	0.000103679	0.000422759	0.000477897	4.95633e-05	0.00161379	0.000201013	0.000227443	0.000402969	0.000197202	0.000522403	0.000441819	0.000678984	0.000343776	0.000211271	0	0.00020016	0.000366032	0.000101918	2.84649e-05	0.000582482	0.00103397	0.000226493	0.000762361	0.000642625	0.000393069	0.000253518	0	0.000147246	0	0.000373606	0.00026259	5.85943e-05	0	9.8811e-05	0.000590117	0.000351041	0.000159439	0	6.45328e-05	0.000821318	0.000948767	0.000170034	0
ASV_635	9.26387e-05	0.0002274	0.000308585	0	0	0	0.000276477	0.000364447	0.00041816	0.000337031	0.000862716	0.000187612	0.000243688	0.000402969	0.000477436	0.00095439	0.000100987	0.000428832	0.000257832	0.000528178	0	0.000560448	0.000274524	0.000203835	3.79532e-05	0.000376186	0.000552814	0.000355918	0.000326726	0.000226809	0.000360313	0.000338023	0	9.81643e-05	0	0.00025865	0.00017506	0.000146486	4.0321e-05	0.00032937	0.000124235	0.000327639	0.000159439	0	0.000161332	0.00073006	0.000316256	0.000991867	0
ASV_636	5.78992e-05	0.000139938	0.000144006	0.00079095	0	0.000467057	0.000172798	0.000364447	0.0016129	0.000911966	0.00197917	0.000201013	9.74754e-05	0.000335807	0.00105866	1.00462e-05	0.000277715	7.1472e-05	0.00021486	0.00121481	0.00194509	0.00136109	0.00033553	0.00275177	0.00103422	8.49453e-05	0.000890645	0.000744192	4.35635e-05	7.56029e-05	0	0.000338023	4.26148e-05	0.000245411	0.000288913	2.87389e-05	0	0.000146486	0.000120963	0	0	7.02083e-05	0.000358737	0.000160539	0.000451729	0	0	0.000255051	0.000537953
ASV_637	1.15798e-05	0.000279877	0.000226296	0.000128759	0.000578417	1.01534e-05	0.000103679	0.000160357	0.000552569	0.000158603	0.00050748	0.000174211	0.000259934	0.000235065	0.000685017	0	0.000340832	0.000107208	0.000300804	0.000580996	0.000555741	0.000480384	0.000193184	0.000684303	0.000360555	9.70803e-05	0.000235458	0.000366703	0.000196036	3.78015e-05	0.000131023	4.22529e-05	4.26148e-05	0.000147246	3.61141e-05	0	2.91766e-05	0.000117189	0.000161284	0	0	0.000117014	0.000159439	6.42158e-05	0.000129066	0.000410659	0.000180717	0.000198373	0.000161386
ASV_638	0.000289496	0.000892107	0.000504022	5.51826e-05	0	0	0.000414715	0.000306136	0.000433094	0	0.000243591	0.000402026	0.000406147	0.000436549	2.07581e-05	3.01386e-05	0.000113611	0.000607512	0.000773495	0.000422543	5.55741e-05	0.000360288	0.000488043	5.82386e-05	5.69298e-05	0.000169891	0.000307119	0.00028042	0.000217817	0.000113404	0.000327557	0.000338023	4.26148e-05	0.000147246	0	0.00025865	0.000320943	0.000322269	0.000120963	0.000263496	0.000652235	0.000280833	0.000318878	0	0.000193598	0.000319401	9.03587e-05	0.000170034	0.000161386
ASV_639	4.63193e-05	6.99692e-05	0.000452591	0.000239124	0.000330524	0.000294449	6.91192e-05	0.000145779	0.000462963	0.00029738	0.000365386	5.36035e-05	9.74754e-05	0.000503711	0.000404783	1.00462e-05	3.78702e-05	0.000142944	0	0.00142608	0.00111148	0.00104083	0.000193184	0.000786221	0.000275161	0	0.00037878	0.000485343	2.17817e-05	0	3.27557e-05	0.000380276	4.26148e-05	0.000196329	0.000108342	2.87389e-05	5.83533e-05	0.000703132	0.000282247	0.00105398	0.000124235	9.3611e-05	0.000518176	9.63236e-05	0.000290398	0	0	0.000453425	0.000537953
ASV_641	0.000451614	0.000507277	0	0	2.06577e-05	0	0.000345596	0.000408181	2.98686e-05	0	5.0748e-05	0.000388625	0.000373656	0	0	0	0.000605923	0.000321624	0.000343776	0	0	4.0032e-05	0.000518546	0	0	0.000327646	3.07119e-05	5.3927e-05	0.000392071	0.000529221	0.000720626	0.000211265	0	9.81643e-05	0	0.000632257	0.000933652	0.000117189	0	9.8811e-05	0.000900705	0.00109993	0.000119579	0	0	0.00036503	0.000180717	0	5.37953e-05
ASV_642	0.000243177	0.000279877	0.000205723	5.51826e-05	0.000103289	0	0.000293757	0.000364447	0.00010454	3.96507e-05	0.000131945	0.000201013	0.000406147	0.000100742	0	1.00462e-05	0.000126234	0.000428832	0.000257832	0.000211271	5.55741e-05	4.0032e-05	0.000355865	1.45596e-05	0	0.000351916	0.00026617	9.70685e-05	0.000697016	0.000302412	0.000327557	0.000211265	4.26148e-05	0	0	0.000316128	0.000466826	0.000175783	4.0321e-05	6.5874e-05	0.00024847	0.000117014	3.98597e-05	0	3.22664e-05	0.000182515	0.000271076	2.8339e-05	0
ASV_643	0	0	0	0	0	0	0	0	0	0	0	0	0	0	0	0	0	7.1472e-05	0.000171888	0.000316907	0.000138935	0.00132106	0	0	0	0	0	0	0	0	0	0	0	0	0	0	0	0	0	0	0	0	0	0	0	0	0	0	0
ASV_644	4.63193e-05	0.000122446	0.000205723	0.000128759	0	1.01534e-05	0	0.000102045	0.00020908	2.9738e-05	7.10472e-05	2.68017e-05	6.49836e-05	0.000167904	8.30323e-05	1.00462e-05	0	0	0.00021486	0.000105636	0.00116706	8.00641e-05	0.000142346	0.00115021	0.00033209	2.42701e-05	0.000143322	7.54977e-05	0.000152472	0.000189007	9.82672e-05	0.000338023	0.000127845	4.90822e-05	0.000108342	8.62168e-05	0.000145883	0.000263674	0.000241926	9.8811e-05	0.000372706	0.000163819	0.000398597	0.000160539	0.000161332	0.00036503	9.03587e-05	0.000340069	0.000537953
ASV_645	1.15798e-05	3.49846e-05	0	0.000459855	0	0.00126918	0	0	1.49343e-05	0.000683974	6.08976e-05	0	3.24918e-05	6.71614e-05	0.00043592	1.00462e-05	0	0	4.29719e-05	0	0.000500167	8.00641e-05	1.01676e-05	0.000203835	0.00044595	0	1.02373e-05	0.000150995	0	0	0	4.22529e-05	0.000980141	0	0.000686168	2.87389e-05	0	0	0.000524172	3.2937e-05	0	2.34028e-05	3.98597e-05	0.000770589	3.22664e-05	0	0	0	0.0011835
ASV_646	0.000173698	0.000559754	0.000637742	0.000147153	0.000351182	0	0.000414715	0.000306136	0.000776583	9.91267e-06	0.000233441	0.000335022	0.000324918	0.000705195	0	0	0.000467066	0.00017868	0.000171888	0.000845085	0	0.000960769	0.000569383	8.73579e-05	0	0.000279106	0.000614238	0.000161781	0.000272272	0.00026461	0.000196534	0	4.26148e-05	0.000147246	0	0.000402345	0.00026259	0.000732429	0	0.000494055	0.000155294	9.3611e-05	0.000199298	0	6.45328e-05	0.000593174	4.51794e-05	0.00059512	5.37953e-05
ASV_647	0.00072953	0.000279877	0.000123434	0	0.000908941	0	0.000760312	0.000539382	0.000268817	9.91267e-06	9.13464e-05	0.000335022	0.000519869	0.000235065	0	1.00462e-05	0.000403949	0.00107208	0.000644579	0.000158453	0	8.00641e-05	0.000782902	4.36789e-05	0	0.000473267	0.000102373	8.62831e-05	0.000555435	0.000340213	0.000393069	0.000126759	0	4.90822e-05	0	0.000373606	0.000496003	0.00020508	0	0.000131748	0.000465882	0.00042125	0.000199298	0	9.67992e-05	0.00036503	0.000135538	5.66781e-05	0
ASV_648	0.000220017	0.000349846	0.000864038	5.51826e-05	0	1.01534e-05	0.000276477	0.00062685	0.000791517	0	0.000527779	0.000522634	0.000454885	0.000436549	1.0379e-05	0	0.000113611	0.000678984	0.000386747	0.00047536	5.55741e-05	0.000360288	0.000122011	0.000145596	0	0.000266971	0.000788272	0.000452986	0.000261381	0.000340213	0.000196534	0.000507035	4.26148e-05	0.000441739	0	0.000402345	0.000379296	0.000468755	0.000201605	0.000428181	9.31764e-05	0.000187222	0.000199298	6.42158e-05	0.000322664	0.000593174	0.000316256	0.00104854	0.000591748
ASV_649	0	0	0	0.00266716	2.06577e-05	0.00334047	0	4.37337e-05	1.49343e-05	0.00254756	6.08976e-05	1.34009e-05	1.62459e-05	0.000100742	0.00181633	0.000100462	2.52468e-05	3.5736e-05	0	0.000105636	0.00219518	0.00040032	1.01676e-05	0.00100462	0.00138529	0	5.11865e-05	0.00028042	3.26726e-05	3.78015e-05	0	4.22529e-05	0.000255689	0	0.000361141	2.87389e-05	2.91766e-05	0	0.000120963	0	0	2.34028e-05	7.97194e-05	0.000417402	6.45328e-05	4.56288e-05	0	2.8339e-05	0.000215181
ASV_650	0.000509513	0.000489784	0.000195437	7.35767e-05	0.00119815	0	0.000570234	0.000758051	0.000194146	0.000109039	0.000284189	0.000254617	0.000438639	0.000167904	1.0379e-05	1.00462e-05	0.000353455	0.0008934	0.000859439	0.000105636	0	0.000120096	0.000843908	4.36789e-05	1.89766e-05	0.000594617	0.000214983	0.000323562	0.000359399	0.000340213	0.000491336	0.00029577	0	0.000294493	0	0.000459823	0.000466826	0.000175783	4.0321e-05	9.8811e-05	0.000124235	0.00093611	0.000119579	0	3.22664e-05	0.000456288	0.000406614	8.50171e-05	0
ASV_651	0.000115798	6.99692e-05	0.000174865	3.67884e-05	0	0	0.000103679	0.000218668	0.000194146	9.91267e-06	0.000223291	0.000187612	0.000308672	0.000100742	5.18952e-05	0.000884067	7.57404e-05	0.00035736	0.000300804	0.000158453	0.000361232	0.000160128	0.000132178	0.000291193	0.000123348	0.000194161	0.000133085	0.000237279	0.000239599	0.000642625	0.000589603	0.000253518	0	0.000343575	0.000144456	2.87389e-05	0.000204236	0.000146486	0.000120963	0.000296433	0.00077647	0.000397847	0.000438457	0	0.00125839	0	0.000316256	8.50171e-05	0.000268976
ASV_652	0.000370555	0.000402323	6.1717e-05	0	0	0	0.000380156	0.000437337	0.000298686	0	0.000121795	0.000442229	0.000324918	3.35807e-05	0	0	0.000416572	0.000250152	0.000257832	0.000316907	0	0.000120096	0.000152513	4.36789e-05	2.84649e-05	0.000242701	0.000204746	4.31416e-05	0.000152472	0.000453618	0.000393069	0.000464782	0	0.000392657	3.61141e-05	0.000344867	0.000525179	0.00020508	4.0321e-05	9.8811e-05	0.00111812	0.000912708	0.000239158	0	0.000225865	0.000273773	0.000406614	0.000113356	5.37953e-05
ASV_653	0.000162118	0.000279877	8.22893e-05	0	0	0	0.000293757	0.000174935	0.000238949	5.9476e-05	4.05984e-05	0.00030822	0.000178705	0.000134323	0.000176444	1.00462e-05	0.000176728	0.000142944	0.000343776	0.000264089	2.7787e-05	0.00020016	0.000305027	0.000145596	5.69298e-05	0.000182026	6.14238e-05	6.47124e-05	0.00013069	0.000189007	0.000393069	0.000549288	0	0.000196329	7.22282e-05	0.00025865	0.00043765	0.000263674	0	9.8811e-05	0.000279529	0.000561666	0.000478316	0	0.000322664	0.000136886	0.000225897	8.50171e-05	0
ASV_654	0.000196857	0.000122446	0	7.35767e-05	0	1.01534e-05	0.000190078	0.000218668	0.000448029	0.000168515	0.000182693	0.000254617	0.000194951	0.00047013	0	0.00247137	0.000201974	0.000107208	0.000300804	0.000528178	0.000250083	0.000640512	0.000325362	0.000495028	4.74415e-05	9.70803e-05	0.000563052	0.000474557	7.62361e-05	7.56029e-05	6.55115e-05	0.000507035	0.000127845	0.000392657	0.000108342	5.74779e-05	5.83533e-05	0.00020508	0.000241926	9.8811e-05	0.000124235	0.000117014	0.000597895	0.000256863	0.000225865	0.000273773	0.000180717	0.000566781	0.000484157
ASV_655	0	0	3.08585e-05	0.0028327	4.13155e-05	0.00262974	1.72798e-05	5.83116e-05	4.48029e-05	0.00274581	7.10472e-05	6.70044e-05	3.24918e-05	3.35807e-05	0.00313447	2.00924e-05	3.78702e-05	0	0	5.28178e-05	0.00208403	8.00641e-05	0	0.00129581	0.00239105	3.64051e-05	4.09492e-05	6.47124e-05	6.53452e-05	0	0	0	0.000639223	0	0.00104731	2.87389e-05	2.91766e-05	0	0.000282247	0	0	0	0	0.000385295	6.45328e-05	0	0	0	5.37953e-05
ASV_656	0.000856908	0.000419815	0.000246868	0	0	1.01534e-05	0.000483835	0.000422759	0.000194146	9.91267e-06	0.000223291	0.000696845	0.000389902	3.35807e-05	0	2.00924e-05	0.000454442	0.00035736	0.000687551	0.000105636	0	0	0.000294859	1.45596e-05	9.4883e-06	0.000728102	0.000194509	5.3927e-05	0.000392071	0.000529221	0.000589603	0.000126759	0	9.81643e-05	3.61141e-05	0.000660996	0.00105036	0.00020508	0	0.000164685	0.000838587	0.00117014	0.000199298	3.21079e-05	6.45328e-05	0.000136886	0.000180717	2.8339e-05	5.37953e-05
ASV_657	0.000463193	0.000437308	0	0	0	0	0.000535674	0.000685161	5.97372e-05	0	3.04488e-05	0.000321621	0.000552361	3.35807e-05	0	1.00462e-05	0.000517559	0.000678984	0.000472691	0	0	8.00641e-05	0.000355865	2.91193e-05	0	0.000631022	5.11865e-05	2.15708e-05	0.000435635	0.000793831	0.000786138	8.45059e-05	0	9.81643e-05	0	0.000373606	0.000758593	8.78915e-05	0	6.5874e-05	0.000403764	0.000889305	0.000239158	0	3.22664e-05	0.000638803	0.00117466	0.000198373	5.37953e-05
ASV_658	0.000208437	0.000349846	0.000380588	5.51826e-05	0	0	0.000311037	0.000204091	0.000268817	9.91267e-06	0.000142094	0.000402026	0.000227443	0.000134323	1.0379e-05	0.00176813	0.000315585	0.000428832	0.00021486	0.000264089	0.000138935	0.000120096	0.000355865	0.000174716	5.69298e-05	0.000254836	0.000276407	0.000345133	0.000283163	0.000113404	0.000131023	0.000211265	0	0.000245411	0	0.000431084	0.00026259	0.000820321	4.0321e-05	0.000856362	0.000186353	0.000163819	0.000318878	0	6.45328e-05	0.000182515	0.000316256	0.00031173	0
ASV_659	0.000451614	0.000419815	0.000504022	5.51826e-05	4.13155e-05	1.01534e-05	0.000466555	0.000320714	0.00041816	1.98253e-05	0.00026389	0.000214414	0.000568606	0.000402969	0.000373646	0.000482218	0.000681663	0.000678984	0.000816467	0.000211271	8.33611e-05	0.00040032	0.000294859	5.82386e-05	2.84649e-05	0.000412591	0.000245695	0.000323562	0.000762361	0.000453618	6.55115e-05	0.000211265	0	0.000294493	3.61141e-05	0.000517301	0.000525179	0.00061524	4.0321e-05	0.000461118	0.000310588	0.000327639	0.000199298	0	0.000193598	0.00036503	0.000180717	0.000340069	0.000215181
ASV_660	1.15798e-05	5.24769e-05	3.08585e-05	0.0022257	2.06577e-05	0.00570622	0.000103679	7.28895e-05	0.000179211	0.00216096	0.000101496	2.68017e-05	4.87377e-05	6.71614e-05	0.00362229	2.00924e-05	0.000138857	3.5736e-05	0	5.28178e-05	0.00180616	0.000360288	0	0.000902698	0.00179329	3.64051e-05	7.16611e-05	0.000377489	2.17817e-05	3.78015e-05	0	0	0.000298304	0	0.000361141	2.87389e-05	0	0	0.000161284	0	0	0	3.98597e-05	0.000128432	3.22664e-05	0	0	0	0.000161386
ASV_662	0.000660051	0.000437308	6.1717e-05	0	0	1.01534e-05	0.000276477	0.000422759	0.000224014	1.98253e-05	0.000233441	0.000402026	0.000308672	0.000167904	2.07581e-05	1.00462e-05	0.000252468	0.000428832	0.000429719	0.000158453	0	0.000160128	0.000396535	5.82386e-05	0	0.000570347	0.000225221	0.000172566	0.000392071	0.000226809	0.000294802	0.000169012	4.26148e-05	9.81643e-05	0	0.000344867	0.000496003	0.000292972	4.0321e-05	0.000164685	0.00024847	0.000444652	0.000239158	0	0.000129066	0.000182515	0	8.50171e-05	5.37953e-05
ASV_663	0.000358975	0.000314861	1.02862e-05	1.83942e-05	2.06577e-05	0	0.000397436	0.000393603	7.46714e-05	0	0.000142094	0.000174211	0.000568606	3.35807e-05	0	0	0.000315585	0.000964872	0.000644579	0	0	8.00641e-05	0.000366032	0	9.4883e-06	0.000570347	0.000143322	3.23562e-05	0.000893052	0.000604823	0.000687871	4.22529e-05	0	0	0	0.000431084	0.000641886	0.000117189	0	9.8811e-05	0.00024847	0.000351041	0.000119579	0	0	0.000319401	0.000406614	5.66781e-05	0
ASV_664	0.000301076	0.000262385	0.000349729	5.51826e-05	0.000475128	0	0.000224638	0.000131201	0.000283751	0.000109039	0.000223291	0.000294819	0.000146213	0.000134323	0	1.00462e-05	0.000164104	7.1472e-05	0.000128916	5.28178e-05	5.55741e-05	0.000440352	0.000518546	8.73579e-05	0	0.000157756	0.00037878	9.70685e-05	0.000163363	0.00026461	0.000327557	0.000760553	0	0.000539904	0	0.000201173	0.00026259	0.000439457	8.06419e-05	0.000428181	0.000217412	0.000351041	0.000677615	3.21079e-05	0.000290398	9.12575e-05	0.000496973	0.00028339	5.37953e-05
ASV_666	0.000208437	0.000244892	7.20031e-05	1.83942e-05	0	1.01534e-05	0.000414715	0.000335292	0.000298686	9.91267e-06	0.000334937	0.00061644	0.000259934	3.35807e-05	2.07581e-05	1.00462e-05	0.000315585	0.000107208	0.000257832	5.28178e-05	0	0.000160128	0.000305027	1.45596e-05	1.89766e-05	0.000303376	0.000184271	3.23562e-05	0.000239599	0.000529221	0.000524092	0.00029577	0	0.000147246	7.22282e-05	0.000603518	0.000320943	0.000117189	4.0321e-05	0.000197622	0.000931764	0.000538264	0.000358737	6.42158e-05	0.000258131	0.000228144	4.51794e-05	5.66781e-05	0
ASV_667	0.000150538	5.24769e-05	0.000308585	0.000239124	0.000206577	0.000152301	0.000207358	0.000160357	0.000477897	0.000118952	0.000477031	0.000107207	0.00027618	0.000302226	0.000197202	1.00462e-05	0.000126234	0.000285888	8.59439e-05	0.000422543	8.33611e-05	8.00641e-05	0	0.00042223	5.69298e-05	7.28102e-05	0.000450441	0.000366703	0.00013069	0.000302412	0.00045858	0.000422529	4.26148e-05	0.000539904	7.22282e-05	0.00025865	0.000233413	0.000117189	8.06419e-05	0.000197622	0.000372706	0.000327639	0.000358737	3.21079e-05	0.000225865	0	0.000135538	0.000368408	0.000322772
ASV_668	0.000162118	0.000332354	0.000545167	0	0	0	0.000103679	0.000131201	0.000268817	0	0.000395835	0.000321621	0.000178705	0.000167904	0	0	0.000239844	0.000107208	8.59439e-05	0.000105636	0	8.00641e-05	0.000325362	4.36789e-05	3.79532e-05	0.000157756	0.000204746	5.3927e-05	0.000185145	0.000378015	0.000491336	0.000549288	0	0.000245411	3.61141e-05	0.000143695	0.000408473	5.85943e-05	4.0321e-05	3.2937e-05	0.000434823	0.00042125	0.000438457	0	0.000129066	0.000228144	9.03587e-05	8.50171e-05	0
ASV_669	0.000301076	0.000244892	0.00026744	0	0	0	0.000431995	0.00055396	0.000507766	0	0.000324787	0.000361824	0.000438639	0.000167904	1.0379e-05	1.00462e-05	0.000542806	0.000678984	0.000601607	0.000264089	0	0.000240192	0.000498211	7.27982e-05	9.4883e-06	0.000594617	0.000307119	0.00014021	0.000588107	0.000415816	0.000393069	0.00029577	0	0.000245411	0	0.000431084	0.000496003	0.000292972	4.0321e-05	0.00032937	0.000434823	0.000444652	0.000159439	0	0.000225865	0.000273773	0.000451794	0.000141695	5.37953e-05
ASV_670	0.000370555	0.000419815	1.02862e-05	0	0	1.01534e-05	0.000743032	0.00034987	4.48029e-05	0	3.04488e-05	0.000348423	0.000487377	3.35807e-05	2.07581e-05	2.00924e-05	0.000479689	0.0008934	0.000902411	5.28178e-05	0	8.00641e-05	0.000782902	1.45596e-05	9.4883e-06	0.000825183	3.07119e-05	2.15708e-05	0.000566325	0.000907235	0.0011137	0.000211265	4.26148e-05	9.81643e-05	0	0.000833429	0.000875299	0.000146486	0	9.8811e-05	0.000559058	0.000725486	0.000279018	0	3.22664e-05	0.000319401	0.000406614	5.66781e-05	0
ASV_671	2.31597e-05	1.74923e-05	4.11446e-05	0.00297986	0	0.00363492	1.72798e-05	1.45779e-05	5.97372e-05	0.00415341	7.10472e-05	1.34009e-05	3.24918e-05	6.71614e-05	0.00187861	3.01386e-05	2.52468e-05	3.5736e-05	0	0	0.00258419	0.000160128	1.01676e-05	0.000786221	0.00125246	4.85402e-05	4.09492e-05	0.00056084	2.17817e-05	0	0	0	0	0	0	0	0	0	0	0	0	0	0	0	0	0	0	0	0
ASV_672	0.000243177	0.000384831	0.000473163	3.67884e-05	0.00208643	0	0.000103679	0.000189513	0.000238949	7.93014e-05	0.000811968	6.70044e-05	0.000178705	6.71614e-05	1.0379e-05	0.00216998	0.000252468	0.000321624	0.000171888	5.28178e-05	0.000111148	4.0032e-05	0.000213519	0.000451349	0.000284649	0.000315511	0.000358306	0.000183352	0.000239599	0.00026461	0.000655115	0.000169012	0	0.000294493	0	0.000201173	0.000204236	8.78915e-05	8.06419e-05	9.8811e-05	0.000310588	0.000608472	0.000478316	3.21079e-05	9.67992e-05	0.000136886	0.000316256	0.000198373	0.000215181
ASV_673	0.000115798	0.000244892	0.000997758	0.000147153	0.000970914	1.01534e-05	0.000345596	0.000291558	0.000701912	0	0.00107586	0.000281418	0.000211197	0.000201484	1.0379e-05	1.00462e-05	7.57404e-05	0.00035736	0.000300804	0.000264089	8.33611e-05	0.000360288	0.000630389	0.000131037	3.79532e-05	0.000157756	0.000798509	0.000204922	0.000217817	3.78015e-05	3.27557e-05	0.000338023	0	0.000343575	3.61141e-05	0.00025865	0.000145883	0.000351566	0	0.000131748	0	7.02083e-05	0	3.21079e-05	0	0.00114072	0.000180717	0.00201207	0.000161386
ASV_674	1.15798e-05	1.74923e-05	1.02862e-05	0.00108526	0	0.00162455	0	1.45779e-05	4.48029e-05	0.00215105	1.01496e-05	0	1.62459e-05	0	0.00170216	0	0	0	8.59439e-05	0	0.00155607	4.0032e-05	0	0.000320312	0.00126194	1.2135e-05	6.14238e-05	0.000118639	0	0	0	4.22529e-05	0.00106537	0	0.00115565	2.87389e-05	0	2.92972e-05	0.000604814	0	3.10588e-05	0	0	0.0016375	0.000129066	0	0	0	0.000806929
ASV_675	9.26387e-05	0.000279877	0	1.83942e-05	0	0	0.000103679	0.000145779	0.000164277	0	8.11968e-05	0.000268017	0.000227443	6.71614e-05	1.0379e-05	1.00462e-05	7.57404e-05	0.00017868	0.000300804	0.000105636	0	0	0	0	1.89766e-05	0.000194161	0.00011261	0	0.000185145	0.000378015	0.000622359	0.00029577	0	0.000147246	0	0.000114956	0.00035012	0.000146486	0	0.000230559	0.000217412	0.00067868	0.000438457	0	9.67992e-05	0.000182515	0.000225897	2.8339e-05	0.000161386
ASV_676	0.000196857	0.000332354	1.02862e-05	1.83942e-05	2.06577e-05	0	0.000622073	0.000699739	0.000238949	9.91267e-06	0.000274039	0.00045563	0.000308672	0.000268646	1.0379e-05	0	0.000302961	0.000750456	0.000515663	0.000105636	5.55741e-05	0.000120096	0.00145396	8.73579e-05	0	0.000521807	0.00011261	4.31416e-05	0.00087127	0.000226809	0.000196534	8.45059e-05	0	4.90822e-05	0	8.62168e-05	0.00026259	0.000146486	0	6.5874e-05	0	0.00025743	0.000159439	0	0	0.00123198	0.00112948	0.000765154	0
ASV_677	0.000335815	3.49846e-05	6.1717e-05	0	0	0	0.000656633	0.00083094	0.000149343	0	5.0748e-05	0.000402026	0.000406147	3.35807e-05	0	1.00462e-05	0.000252468	0.000750456	0.000601607	0	0	8.00641e-05	0.000406702	5.82386e-05	0	0.000618887	6.14238e-05	5.3927e-05	0.000838597	0.00026461	0.000327557	0.000126759	0	0	0	0.000459823	0.00035012	8.78915e-05	4.0321e-05	3.2937e-05	0.000217412	0.000210625	0	0	3.22664e-05	0.000547545	0.00117466	0.000113356	0
ASV_678	0.000196857	0.000297369	3.08585e-05	9.19709e-05	0.000392497	0	0.000570234	0.00034987	0.000328554	1.98253e-05	0.000405984	0.000348423	0.000373656	0.000235065	1.0379e-05	0	0.000366078	0.000500304	0.000171888	0.000105636	0	8.00641e-05	0.000620221	2.91193e-05	1.89766e-05	0.000279106	0.000358306	0.00014021	0.000446526	0.000226809	0.000131023	8.45059e-05	4.26148e-05	9.81643e-05	0	0.000143695	0.00026259	8.78915e-05	0	0.000164685	0.000310588	0.000140417	7.97194e-05	0	3.22664e-05	0.000593174	0.000316256	0.000340069	5.37953e-05
ASV_679	0.000231597	0.000244892	0.000144006	0.000128759	2.06577e-05	0	0.000103679	0.000174935	0.000149343	3.96507e-05	0.000487181	5.36035e-05	0.000211197	0.000100742	0.000394404	0	0.000252468	0.000250152	0.000257832	0.000105636	0.000222296	0.00020016	0.000721897	0.000232954	0.000256184	0.000339781	8.18984e-05	0.000183352	0.000359399	0.000945037	0.000622359	0.00029577	8.52297e-05	0.000196329	7.22282e-05	0.000977124	0.000846122	0.000263674	0.000120963	0.000230559	0.000434823	0.000819097	0.000119579	3.21079e-05	9.67992e-05	0	4.51794e-05	0.000141695	0.000376567
ASV_680	0.000266336	0.000262385	5.14308e-05	0	0	0	0.000587514	0.000437337	0.000179211	0	0.000162394	0.000428828	0.000438639	3.35807e-05	0	1.00462e-05	0.000227221	0.00117929	0.000429719	0.000158453	2.7787e-05	8.00641e-05	0.000233854	8.73579e-05	0	0.000497537	0.000122848	0.000107854	0.000849488	0.000113404	0.000262046	0.000126759	0	4.90822e-05	0	0.000747212	0.000496003	0.000146486	4.0321e-05	0.000164685	9.31764e-05	7.02083e-05	0	0	3.22664e-05	0.000775689	0.000948767	0.000255051	5.37953e-05
ASV_682	1.15798e-05	1.74923e-05	1.02862e-05	0.00198657	0	0.00334047	1.72798e-05	0	7.46714e-05	0.00192306	6.08976e-05	0	1.62459e-05	0	0.00140117	1.00462e-05	0	3.5736e-05	0	0	0.0015005	8.00641e-05	2.03351e-05	0.000727982	0.00166045	0	8.18984e-05	0.000204922	1.08909e-05	0	0	0	0.000468763	0	0.000288913	0	0	2.92972e-05	0.000241926	3.2937e-05	0	0	3.98597e-05	0.000577942	3.22664e-05	0	0	0	0.000268976
ASV_683	0.000127378	8.74615e-05	0.000442305	0.000165548	0	0	6.91192e-05	4.37337e-05	0.000552569	9.91267e-05	0.00050748	2.68017e-05	6.49836e-05	0.000167904	4.15162e-05	0	0.000239844	0	8.59439e-05	0.000316907	0.000416806	0.000560448	1.01676e-05	0.000334872	4.74415e-05	6.06752e-05	0.000245695	0.000345133	0	7.56029e-05	9.82672e-05	0.0007183	0	0.000981643	3.61141e-05	5.74779e-05	2.91766e-05	8.78915e-05	0.000161284	6.5874e-05	0.00024847	0.000117014	0.00111607	9.63236e-05	0.000613061	4.56288e-05	0	8.50171e-05	0.000376567
ASV_684	0.000393714	0.000367338	0.000226296	1.83942e-05	0.000619732	3.04603e-05	0.000293757	0.000539382	0.00020908	9.91267e-06	0.000314638	0.000469031	0.000373656	0.000201484	1.0379e-05	0	0.000429195	0.000393096	0.000644579	5.28178e-05	0	8.00641e-05	0.000904913	2.91193e-05	0	0.000448996	0.000276407	0.000161781	0.000588107	0.000189007	0.000196534	0.000169012	0	4.90822e-05	0	0.000344867	0.000408473	0.00020508	0	0.000131748	0.000434823	0.000187222	0	0	6.45328e-05	0.000228144	9.03587e-05	5.66781e-05	0
ASV_685	0.000104219	0.000297369	0.000442305	0.000294307	0	1.01534e-05	0.000397436	0.000539382	0.000776583	0.000188341	0.000294339	0.00030822	0.000471131	0.000369388	1.0379e-05	1.00462e-05	0.000239844	0.00017868	0.000343776	0.00163735	0.000194509	0.00108086	0.000254189	0.000262074	0	0.000351916	0.000276407	0.00042063	0.000185145	0.000189007	0.000294802	0.000887311	0	0.000736232	3.61141e-05	0.000114956	0.000204236	0.000673835	0.000120963	0.000889299	0.000155294	0.000187222	0.000318878	0	3.22664e-05	0.00127761	0.000993946	0.00215377	0.000376567
ASV_686	0.000416874	0.000262385	0	0	2.06577e-05	0	0.000155518	0.000160357	0.000328554	0	0.000233441	0.000335022	0.000243688	0.000134323	0	1.00462e-05	0.000429195	0.000214416	0.000171888	0.000211271	0.000250083	0.000120096	0.000386367	0.000291193	0.000208743	0.000218431	0.000245695	0.000194137	0.000283163	0.000756029	0.00022929	0.00029577	8.52297e-05	0.000294493	0	0.000373606	0.000233413	0.000175783	8.06419e-05	6.5874e-05	0.000559058	0.000561666	0.000398597	0	6.45328e-05	0.000228144	0.000451794	0.000255051	0.000268976
ASV_687	0.000150538	0.000594738	0.000452591	0	0	0.000142148	0.000431995	0.000320714	0.0005227	0	0.000365386	0.000361824	0.000308672	0.000134323	1.0379e-05	0.0011955	8.83638e-05	0.000214416	0.000386747	0.00047536	0	0.000360288	8.13405e-05	0	9.4883e-06	0.000157756	0.000368543	0.000107854	0.000108909	0.000793831	0.000262046	0.000633794	0	0.000392657	3.61141e-05	0.000402345	0.000466826	0.000498052	0	0.000164685	0.000310588	0.000351041	0.000318878	0	0.000161332	0.00141449	0.000903587	0.000821832	0.000161386
ASV_689	0.000243177	0.000174923	3.08585e-05	0	0	0	0.000103679	0.000262402	7.46714e-05	0	0.000182693	0.00016081	0.000146213	3.35807e-05	0	0	0.000214598	0.000250152	4.29719e-05	0	0	4.0032e-05	0.000203351	1.45596e-05	0	0.000169891	5.11865e-05	3.23562e-05	0.000315835	0.000113404	0.000196534	0	0	0	0	0.000143695	0.000204236	8.78915e-05	0	6.5874e-05	6.21176e-05	0.000117014	3.98597e-05	0	0	0.000136886	0.00103913	0.000113356	0
ASV_690	0	0	0	0.000110365	0	0.000649819	1.72798e-05	0	5.97372e-05	0.000723625	1.01496e-05	0	0	0	0.000550089	1.00462e-05	0	0	0	0	0.00075025	8.00641e-05	0	4.36789e-05	0.000199254	0	7.16611e-05	0.000301991	0	0	0	0	0	0	0	0	0	0	0	0	0	0	0	0	0	0	0	0	0
ASV_691	0.000787429	0.000262385	0.000246868	0	0	0	0.000691192	0.000408181	0.000238949	9.91267e-06	0.000395835	0.000348423	0.000454885	0.000100742	0	1.00462e-05	0.000643793	0.000214416	0.00021486	0.000105636	5.55741e-05	0.000120096	0.000599886	1.45596e-05	0	0.000533942	0.000255933	0.00014021	0.000315835	0.000831632	0.000589603	0.000380276	0	0.000343575	0	0.00054604	0.000700239	0.000175783	4.0321e-05	0.000230559	0.000683293	0.000561666	0.000239158	0	0.000193598	0.000182515	0.000180717	2.8339e-05	0.000107591
ASV_692	0.000312656	0.000629723	0.000257154	3.67884e-05	6.19732e-05	3.04603e-05	0.000639353	0.000597694	5.97372e-05	1.98253e-05	0.000101496	0.000294819	0.000471131	0.000268646	0	0.000642958	0.000605923	0.00110782	0.000945383	0.00047536	0	0.000440352	0.000254189	4.36789e-05	2.84649e-05	0.000461131	0.000133085	9.70685e-05	0.00103463	0.000340213	0.000327557	0.000126759	0	0.000245411	0	0.00054604	0.00043765	0.000146486	0	6.5874e-05	0.00024847	0.000280833	3.98597e-05	6.42158e-05	0	0.000228144	0.00103913	0.000226712	0.000161386
ASV_693	4.63193e-05	1.74923e-05	1.02862e-05	0.00239124	4.13155e-05	0.00272112	1.72798e-05	4.37337e-05	4.48029e-05	0.00337031	1.01496e-05	0	3.24918e-05	3.35807e-05	0.00146345	1.00462e-05	1.26234e-05	0	0	5.28178e-05	0.00291764	4.0032e-05	1.01676e-05	0.00123757	0.00241003	7.28102e-05	2.04746e-05	0.000183352	2.17817e-05	0	0	0	0.000937527	0	0.000794511	0	0	0	0.00084674	0	0	0	0	0.000288971	0	4.56288e-05	0	0	0.000107591
ASV_694	0.000254756	0.000262385	0.000318871	3.67884e-05	0.00167328	1.01534e-05	0.000155518	0.000145779	0.00010454	1.98253e-05	0.000152244	6.70044e-05	8.12295e-05	0.000201484	2.07581e-05	0.0011955	0.000189351	0.000250152	0.000343776	5.28178e-05	2.7787e-05	0.000160128	0.00033553	0	9.4883e-06	0.000194161	0.000184271	5.3927e-05	0.000217817	0.000340213	0.00045858	0.000253518	0	0.000147246	0	0.00025865	0.000525179	0.000292972	4.0321e-05	0.000362307	6.21176e-05	0.000280833	0.000279018	0	9.67992e-05	9.12575e-05	0.000135538	0.000255051	5.37953e-05
ASV_695	0.000451614	0.000419815	0.000966899	1.83942e-05	0.000495786	0	0.000311037	0.000306136	0.000268817	0	0.000801819	0.000241216	0.000259934	0.000134323	0	0.000351617	0.000618546	0.00114355	0.000773495	0.000105636	2.7787e-05	0.000120096	0.0003762	1.45596e-05	1.89766e-05	0.000691697	0.000409492	0.000150995	0.000490089	0.000302412	0.000393069	8.45059e-05	0	4.90822e-05	0	0.000574779	0.000379296	0.000234377	4.0321e-05	6.5874e-05	0.000403764	0.000234028	7.97194e-05	0	3.22664e-05	0.000638803	0.00072287	0.000170034	0
ASV_696	0.000277916	0.000524769	6.1717e-05	0	0	2.03068e-05	0.000207358	0.000174935	0.000253883	0	0.000284189	0.00014741	0.000536115	0.000100742	0	0	0.000302961	0.000428832	0.000429719	0.000264089	2.7787e-05	0.000280224	6.10054e-05	0	0	0.000266971	0.000194509	1.07854e-05	0.000108909	0.000718228	0.00101543	0.000338023	0	0	7.22282e-05	0.000459823	0.000466826	0.000351566	4.0321e-05	0.000131748	0.000310588	0.000280833	0.000279018	0	3.22664e-05	0.00118635	0.00171682	0.000510103	0.000161386
ASV_697	0	0	2.05723e-05	0.000919709	0	0.000842734	0	1.45779e-05	2.98686e-05	0.00153646	0	0	0	0	0.000705775	0	1.26234e-05	0	4.29719e-05	0	0.00152829	0	0	0.000640624	0.000550321	1.2135e-05	1.02373e-05	0.000161781	0	0	0	4.22529e-05	0.0011506	4.90822e-05	0.00195016	2.87389e-05	5.83533e-05	2.92972e-05	0.00254022	6.5874e-05	0	0	0	0.00298603	0.000290398	0	4.51794e-05	0	0.0011835
ASV_698	1.15798e-05	1.74923e-05	1.02862e-05	0.000882921	0	0.000863041	1.72798e-05	0	2.98686e-05	0.00178428	0	0	0	0	0.000601984	0	0	0	0	0	0	0	0	0.00040767	0.000588274	0	0	4.31416e-05	1.08909e-05	0	0	0	0.000468763	0	0.000433369	0	0	0	0.000241926	0	0	0	0	0.000160539	3.22664e-05	0	0	0	0.000161386
ASV_699	0.000625311	0.000647215	4.11446e-05	0	0	2.03068e-05	0.000552954	0.000510226	8.96057e-05	0	9.13464e-05	0.000281418	0.000471131	6.71614e-05	1.0379e-05	0	0.000492312	0.00071472	0.000472691	0.000105636	0	4.0032e-05	0.000477875	2.91193e-05	1.89766e-05	0.000825183	7.16611e-05	3.23562e-05	0.000893052	0.000302412	0.00022929	0	0	9.81643e-05	0	0.000574779	0.000408473	8.78915e-05	0	0.000131748	0.00024847	0.00025743	7.97194e-05	0	0	0.000273773	0.000316256	0	0
ASV_700	1.15798e-05	1.74923e-05	1.02862e-05	0.00150832	2.06577e-05	0.00219314	1.72798e-05	0	2.98686e-05	0.00278546	0	2.68017e-05	3.24918e-05	6.71614e-05	0.00132852	0	2.52468e-05	0	0	0	0.000666889	8.00641e-05	2.03351e-05	0.000436789	0.000692646	0	4.09492e-05	7.54977e-05	1.08909e-05	0	0	0	0.00106537	0	0.000866739	0	0	0	0.00104834	0	0	0	3.98597e-05	0.00144485	9.67992e-05	9.12575e-05	0	0	0.000645543
ASV_701	0.000301076	0.000209908	0.000257154	0.000165548	0.000289208	0.000172608	0.000172798	0.000145779	0.000328554	0.000118952	0.000202992	6.70044e-05	0.000162459	0.000335807	0.000498194	2.00924e-05	0.000315585	0.000214416	0.000429719	0.00132045	0.000222296	0.000880705	0.000213519	0.000480468	8.53947e-05	0.000218431	0.000163797	0.000323562	5.44544e-05	3.78015e-05	9.82672e-05	0.000464782	0	0.000638068	0	0.000114956	2.91766e-05	0.00114259	4.0321e-05	0.00154804	0.000528	9.3611e-05	0.00175383	3.21079e-05	0.0040333	0.000228144	0	0.000396747	0.000107591
ASV_702	0	0	1.02862e-05	0.000423066	0	0.000619359	0	0	1.49343e-05	0.00169507	0	0	0	0	0.000446299	0	0	0	0	0	0.00125042	8.00641e-05	0	0.000640624	0.00136631	0	0	0.000118639	0	3.78015e-05	0	4.22529e-05	0.00417626	9.81643e-05	0.00335861	5.74779e-05	2.91766e-05	0.000117189	0.00286279	0.000131748	0	0	3.98597e-05	0.00333922	0.000451729	0	0	0	0.00161386
ASV_703	9.26387e-05	0.000209908	0.000504022	0.000202336	0	0.00123872	0.000207358	0.000189513	0.00062724	0.000555109	0.000730772	0.000134009	9.74754e-05	0.000268646	0.00021796	0.00140647	0.000277715	0.000214416	0.00021486	0.000845085	0.00102812	0.000280224	0.000559216	0.000990056	0.00083497	0.000157756	0.000276407	0.000485343	0.000152472	7.56029e-05	6.55115e-05	0.000211265	4.26148e-05	0.000196329	0.000252799	5.74779e-05	2.91766e-05	8.78915e-05	0.000120963	9.8811e-05	0	0.000117014	0.000358737	0.000224755	6.45328e-05	0.000684431	0.000316256	0.00031173	0.000591748
ASV_704	0.000393714	0.000349846	0.000452591	1.83942e-05	0.000743679	0	0.000639353	0.000641427	0.00010454	9.91267e-06	0.000233441	0.000603039	0.000503623	0.000167904	3.11371e-05	1.00462e-05	0.000189351	0.000464568	0.000472691	0	0	0.000160128	0.000721897	4.36789e-05	1.89766e-05	0.000800913	0.000235458	6.47124e-05	0.00111087	0.000718228	0.000589603	8.45059e-05	4.26148e-05	0	0	0.00100586	0.000700239	0.000117189	0	6.5874e-05	0.000434823	0.000468055	0.000159439	0	6.45328e-05	0.000136886	0.000316256	2.8339e-05	0
ASV_705	2.31597e-05	3.49846e-05	0.000246868	1.83942e-05	0.000475128	1.01534e-05	5.18394e-05	2.91558e-05	0.00010454	6.93887e-05	0.000101496	5.36035e-05	1.62459e-05	0.000369388	0	0	0	3.5736e-05	0	0.000633814	0.000138935	0.00040032	0	5.82386e-05	9.4883e-06	4.85402e-05	5.11865e-05	0.000172566	2.17817e-05	3.78015e-05	0	0.000507035	0	0.000883479	0	0.000114956	5.83533e-05	0.000585943	0	0.000724614	9.31764e-05	2.34028e-05	0.000757334	3.21079e-05	0.00129066	0	4.51794e-05	0.000425086	0.000215181
ASV_706	0.000196857	0.000349846	0.000226296	5.51826e-05	0.00105354	0	0.000449275	0.00034987	0.000507766	1.98253e-05	0.000680024	0.000361824	0.00027618	0.000402969	0	0.00169781	7.57404e-05	0.00017868	0.000300804	0.000158453	0	0.000240192	0.000233854	2.91193e-05	1.89766e-05	0.000376186	0.000604001	0.000237279	0.000152472	0.000567022	0.00022929	0.000380276	0	0.000245411	0	0.000172434	0.00026259	0.00041016	0	0.000362307	0.000217412	0.000140417	0.000199298	3.21079e-05	0.000258131	0.000319401	9.03587e-05	0.00059512	0.000107591
ASV_707	0.000347395	0.000542261	6.1717e-05	0	2.06577e-05	0	0.000431995	0.000583116	0.00020908	9.91267e-06	0.000192842	0.000482431	0.000487377	0.000100742	1.0379e-05	1.00462e-05	0.000189351	0.000821928	0.000386747	0	0	8.00641e-05	1.01676e-05	0	9.4883e-06	0.000606752	0.000235458	8.62831e-05	0.000588107	0.000151206	0.000327557	4.22529e-05	0	4.90822e-05	0	0.000229911	0.000729416	0.000117189	0.000120963	3.2937e-05	3.10588e-05	4.68055e-05	0	3.21079e-05	0	0.000958204	0.00149092	0.000453425	5.37953e-05
ASV_708	0.000463193	0.000384831	0.000216009	0	0	1.01534e-05	0.000311037	0.000481071	0.00020908	1.98253e-05	7.10472e-05	0.000281418	0.000454885	0.000134323	1.0379e-05	0	0.000290338	0.00035736	0.000687551	5.28178e-05	2.7787e-05	0.000120096	0.000101676	1.45596e-05	9.4883e-06	0.000631022	0.000214983	8.62831e-05	0.000457417	0.000378015	0.000589603	4.22529e-05	0	0.000294493	3.61141e-05	0.000114956	0.000583533	0.000117189	4.0321e-05	9.8811e-05	0.000124235	0.000210625	0.000239158	3.21079e-05	3.22664e-05	0.000228144	0.000180717	0	5.37953e-05
ASV_709	0.000127378	0.000629723	0.000226296	0	0	0	0.000431995	0.000728895	0.000477897	9.91267e-06	0.000477031	0.000576238	0.000649836	0.000268646	0	0.000884067	0.000290338	0.000428832	0.000343776	0.00047536	5.55741e-05	0.000280224	0.000386367	0.000189275	4.74415e-05	0.000388321	0.000859933	0.000226493	0.000261381	0.000567022	0.000425825	0.000211265	4.26148e-05	0.000294493	0	0.00054604	0.000379296	0.000234377	0	0.000197622	0.000217412	0.000468055	0.000279018	0	0.000225865	0.000638803	0.000993946	0.000736815	0
ASV_710	0.000358975	0.000402323	0.000102862	0	0	0	0.000328316	0.000393603	0.000298686	9.91267e-06	0.000192842	0.000482431	0.00027618	0.000100742	2.07581e-05	1.00462e-05	0.000833144	0.000607512	0.000687551	0.000422543	0	0.00020016	0.000233854	1.45596e-05	0	0.000521807	0.000163797	0.000129425	0.000424744	0.000756029	0.000196534	0.000338023	0	0.000147246	0	0.000747212	0.000554356	0.000234377	4.0321e-05	0.000197622	0.000838587	0.000210625	0.000279018	0	9.67992e-05	0.000228144	0.00067769	5.66781e-05	5.37953e-05
ASV_711	0.000289496	0.0004548	6.1717e-05	5.51826e-05	0.000144604	0	0.000414715	0.000408181	0.000149343	0	8.11968e-05	0.000375224	0.000324918	0.000167904	0.000186823	1.00462e-05	0.000605923	0.00035736	0.000300804	5.28178e-05	2.7787e-05	0.00020016	0.000569383	4.36789e-05	0	0.000327646	0.000122848	7.54977e-05	0.000511871	0.000189007	0.000131023	4.22529e-05	0	4.90822e-05	0	0.000373606	0.000320943	8.78915e-05	4.0321e-05	0.000296433	0.000186353	0.000234028	3.98597e-05	0	6.45328e-05	0.00036503	0.000361435	0.000113356	0
ASV_712	0	0	0	0	0	0	0	0	0	0	0	0	0	0	0	0	0	0.000107208	0.000128916	0	2.7787e-05	0	0	0	0	0	0	0	0	0	0	0	0	0	0	0	0	0	0	0	0	0	0	0	0	0	0	0	0
ASV_713	1.15798e-05	1.74923e-05	0	0.0018946	0	0.00110672	0	1.45779e-05	2.98686e-05	0.00146708	2.02992e-05	0	0	0	0.000633122	0	0	0	0	5.28178e-05	0.000778037	0	0	0.000509588	0.00103422	1.2135e-05	1.02373e-05	5.3927e-05	0	0	3.27557e-05	0	0.00784113	4.90822e-05	0.00552546	2.87389e-05	2.91766e-05	0	0.00479819	3.2937e-05	6.21176e-05	4.68055e-05	3.98597e-05	0.00369241	0.000193598	0	4.51794e-05	5.66781e-05	0.00209801
ASV_714	0.000416874	0.000244892	0.000123434	0	2.06577e-05	0	0.000120959	0.000247824	8.96057e-05	0	0.000314638	0.000201013	0.000243688	3.35807e-05	1.0379e-05	1.00462e-05	0.000126234	0.000500304	0.000816467	0.000105636	0	4.0032e-05	0.000843908	5.82386e-05	2.84649e-05	0.000412591	8.18984e-05	9.70685e-05	0.000217817	0.000831632	0.000655115	0.000126759	0	0	0	0.000574779	0.000583533	0.000117189	4.0321e-05	0.000164685	0.000559058	0.000912708	0.000279018	0	0.000161332	9.12575e-05	0.000225897	0	0
ASV_715	0.000382135	0.000542261	0.000123434	0.000128759	0	0	0.000224638	0.000379025	0.000343489	9.91267e-06	0.000274039	0.000187612	0.000308672	0.000167904	0.000124549	2.00924e-05	0.000252468	0.000321624	0.000386747	0.000158453	0	0.000280224	0.000620221	5.82386e-05	5.69298e-05	0.000376186	0.000163797	0.000258849	0.000206927	0.00026461	0.00022929	0	0	0	0	0.000114956	0.000291766	0.000117189	8.06419e-05	0.000164685	0.000310588	0.00025743	0.000119579	3.21079e-05	6.45328e-05	0.000182515	0.000135538	5.66781e-05	0.000215181
ASV_716	0.000370555	0.000332354	0.000524594	1.83942e-05	0	8.12273e-05	0.000362876	0.000408181	0.000492832	9.91267e-06	0.000913464	0.00030822	0.000406147	0.000201484	0.000124549	0.000622865	0.000340832	0.000750456	0.000257832	0.000158453	8.33611e-05	0.000160128	0.000305027	1.45596e-05	1.89766e-05	0.000364051	0.000542577	0.000237279	0.000381181	3.78015e-05	0.000294802	4.22529e-05	0	0	0	0.000316128	0.000408473	0.000146486	0	0.000131748	0.000155294	0.000187222	0.000119579	0	9.67992e-05	0.000273773	0.000361435	5.66781e-05	5.37953e-05
ASV_717	0.000266336	0.000489784	0.000298299	0	0	0	0.000397436	0.000801784	0.000597372	2.9738e-05	0.000466882	0.000576238	0.00063359	0.000100742	0	1.00462e-05	0.000429195	0.0013937	0.000472691	0.000105636	0	4.0032e-05	0.000203351	4.36789e-05	5.69298e-05	0.000521807	0.000716611	7.54977e-05	0.000359399	0.000340213	0.000491336	0.000211265	0	0.000245411	0	0.000402345	0.000554356	0.000322269	0	6.5874e-05	0.000559058	0.000631875	0.000119579	0	3.22664e-05	0.00159701	0.000813229	0.000396747	0.000107591
ASV_718	9.26387e-05	0.000244892	1.02862e-05	0.000110365	0	0	0.000518394	0.000481071	0.000716846	9.91267e-06	0.000710472	0.000321621	0.000454885	0.00154471	0	0	0.000138857	0.00017868	4.29719e-05	0.00073945	0.000111148	0.000720576	0.000203351	7.27982e-05	0	0.000388321	0.000890645	0.00238357	0.000163363	7.56029e-05	6.55115e-05	8.45059e-05	0	0.000196329	3.61141e-05	0.000287389	0.000204236	0.000527349	0.000201605	0.000691677	6.21176e-05	9.3611e-05	0.000159439	0.000224755	6.45328e-05	0.000684431	0.000225897	0.001672	0.000537953
ASV_719	2.31597e-05	0	0.000452591	1.83942e-05	0.000681706	0	3.45596e-05	4.37337e-05	0.000298686	9.91267e-05	2.02992e-05	2.68017e-05	9.74754e-05	0.000436549	2.07581e-05	0	8.83638e-05	3.5736e-05	4.29719e-05	0.000422543	0	0.000560448	7.11729e-05	0.000378551	3.79532e-05	3.64051e-05	0.00011261	0.00116482	3.26726e-05	0.00026461	6.55115e-05	0.000760553	0	0.000981643	0	0.000143695	0	0.000234377	0.000322568	0.000526992	0.000124235	4.68055e-05	0.000438457	9.63236e-05	0.00235545	0	0	0.000198373	0.000161386
ASV_720	0.000243177	0.000157431	0.000174865	1.83942e-05	2.06577e-05	2.03068e-05	0.000138238	0.000131201	0.000283751	9.91267e-06	0.000294339	9.38061e-05	0.000292426	0.000167904	0	0.0013261	0.000189351	0.000321624	0.00021486	0.000158453	2.7787e-05	0.000360288	9.15081e-05	5.82386e-05	9.4883e-06	0.000279106	8.18984e-05	2.15708e-05	0.000108909	0.000302412	0.00022929	0.000338023	0	0.000343575	0	0.000172434	8.75299e-05	0.000292972	0	0.000197622	0.000155294	0.000140417	0.000358737	0	9.67992e-05	0.000319401	0.00072287	0.000935189	5.37953e-05
ASV_721	0.000544252	0.000419815	0.000462877	0	8.2631e-05	1.01534e-05	0.000362876	0.000466493	0.000403226	0	0.000852567	0.000227815	0.000341164	0.000201484	0	0.000241109	0.000366078	0.00110782	0.000300804	0	2.7787e-05	0.000160128	0.0003762	0	0	0.000546077	0.000286644	0.000118639	0.000468308	0.000491419	0.000262046	8.45059e-05	0	0.000147246	0	0.00025865	0.000408473	8.78915e-05	0	6.5874e-05	0.000372706	0.000351041	0.000119579	0	3.22664e-05	0.000319401	0.000768049	8.50171e-05	5.37953e-05
ASV_722	0.000301076	0.000314861	0.000123434	0	2.06577e-05	0	0.000259197	0.000218668	8.96057e-05	8.9214e-05	0.000192842	0.000174211	0.000308672	0.000100742	2.07581e-05	0	0.000454442	0.00035736	0.000429719	0.000105636	2.7787e-05	8.00641e-05	0.000172849	1.45596e-05	3.79532e-05	0.000327646	5.11865e-05	8.62831e-05	0.000304944	0.000415816	0.000687871	0.000211265	0	9.81643e-05	3.61141e-05	0.000344867	0.000408473	0.00020508	0	6.5874e-05	0.000217412	0.000842499	3.98597e-05	0	6.45328e-05	0	0.000271076	0	5.37953e-05
ASV_723	0.000277916	0.000507277	0	0	0	0	0.000293757	0.000335292	0.000179211	0	0.000101496	0.000241216	0.000373656	6.71614e-05	0	0	0.000315585	0.000285888	0.000558635	5.28178e-05	0	4.0032e-05	0.000325362	0	0	0.000436861	0.00015356	8.62831e-05	0.000315835	0.000302412	0.000589603	8.45059e-05	0	4.90822e-05	0	0.000172434	0.00043765	5.85943e-05	0	0	0.000217412	0.000491458	7.97194e-05	0	6.45328e-05	0.000228144	0.00103913	0.000141695	0
ASV_725	0.000648471	0.000524769	0.000154292	1.83942e-05	2.06577e-05	0	0.000673913	0.00083094	0.000134409	0	0.000152244	0.000629841	0.000617344	0.000100742	1.0379e-05	1.00462e-05	0.000542806	0.000929136	0.000386747	0	0	0	0.0007524	2.91193e-05	0	0.000667427	0.000337831	2.15708e-05	0.000958397	0.000340213	0.000818894	8.45059e-05	0	9.81643e-05	0	0.000747212	0.00119624	0.000117189	0	9.8811e-05	0.000590117	0.00117014	3.98597e-05	0	0	0.00127761	0.0015361	0.000113356	0
ASV_726	0.000451614	0.000559754	8.22893e-05	0	0	0	0.000414715	0.000670583	0.000612306	0	0.000608976	0.00105867	0.000552361	0.000638034	1.0379e-05	0.00272252	6.3117e-05	0.000464568	0.000601607	0.000369725	0	0.00040032	0.000132178	2.91193e-05	9.4883e-06	0.000473267	0.000747323	0.000183352	0.000315835	0.000113404	3.27557e-05	0.000380276	0	9.81643e-05	0	0.000172434	0.00017506	0.000146486	0	9.8811e-05	0.00024847	0.000234028	0.000318878	3.21079e-05	0.000225865	0.00036503	9.03587e-05	0.000113356	0
ASV_727	1.15798e-05	0	0	0.0025384	2.06577e-05	0.00220329	1.72798e-05	1.45779e-05	4.48029e-05	0.00266651	3.04488e-05	1.34009e-05	1.62459e-05	0.000201484	0.00053971	2.00924e-05	1.26234e-05	0	4.29719e-05	0	0.00175058	8.00641e-05	1.01676e-05	0.000990056	0.00176482	2.42701e-05	0	0.000388274	0	3.78015e-05	0	0	0.00140629	0	0.00133622	0	0	0	0.000645135	0.000131748	0	0	3.98597e-05	0.000802697	0.000129066	0	4.51794e-05	0	0.000376567
ASV_728	0.000440034	0.000472292	0.000195437	1.83942e-05	0.00130144	1.01534e-05	0.000362876	0.000408181	0.000164277	9.91267e-06	8.11968e-05	0.000388625	0.000552361	0	0	0.00174804	0.000328208	0.000821928	0.000472691	0.000264089	2.7787e-05	0.000160128	0.000396535	5.82386e-05	3.79532e-05	0.000206296	0.000143322	5.3927e-05	0.000304944	0.00026461	0.00022929	0.000338023	0	0.000147246	0	0.000689734	0.000700239	0.000380863	0	0.00032937	0.000279529	0.000187222	7.97194e-05	0	0	9.12575e-05	9.03587e-05	0.000113356	0
ASV_729	0.000115798	0.000332354	0.000874324	0.000110365	0.00311932	1.01534e-05	0.000155518	0.000218668	0.000582437	1.98253e-05	0.000751071	0.000241216	0.000146213	0.000100742	0.000124549	0	5.04936e-05	0.000285888	0.000386747	0.000158453	0	0.000240192	1.01676e-05	5.82386e-05	0	0.000133485	0.000614238	0.000172566	0.000239599	0.000151206	0.000163779	0.000380276	0	0	0	0.000172434	2.91766e-05	0.000498052	4.0321e-05	0.000494055	0	0.000140417	0.000318878	0	6.45328e-05	0.000319401	0.000451794	0.000963528	0
ASV_730	0.000277916	0.000279877	0.000102862	1.83942e-05	0	0	0.000362876	0.000189513	0.00010454	0	3.04488e-05	0.000388625	0.000373656	0.000134323	1.0379e-05	0	0.000454442	0.000321624	0.000257832	5.28178e-05	0	4.0032e-05	0.000284692	5.82386e-05	0	0.000546077	0.000133085	6.47124e-05	0.000446526	0.00109624	0.000851649	0.000253518	0	0.000245411	0	0.000603518	0.000525179	0.00020508	0	0.000263496	0.000931764	0.000842499	0.000279018	0	9.67992e-05	9.12575e-05	0.000135538	0.000198373	0.000107591
ASV_731	5.78992e-05	0	1.02862e-05	0.00252	0	0.00183777	3.45596e-05	0	5.97372e-05	0.00260703	1.01496e-05	0	1.62459e-05	0	0.00179557	0	0	0	0	0	0.000972546	4.0032e-05	1.01676e-05	0.00117933	0.00224873	2.42701e-05	0	7.54977e-05	1.08909e-05	0	0	0	0.00306827	4.90822e-05	0.00202239	0	0	0	0.00157252	0.000131748	0	0	7.97194e-05	0.00221544	0.000225865	0	0	0	0.00102211
ASV_732	0.000926387	5.24769e-05	2.05723e-05	3.67884e-05	2.06577e-05	1.01534e-05	0.000138238	0.000204091	0.000403226	0.000109039	0.00111646	0.000281418	3.24918e-05	0.00188052	1.0379e-05	0.00527426	0.000138857	0.000142944	8.59439e-05	0.000845085	2.7787e-05	0.000520416	7.11729e-05	5.82386e-05	0	0.00014562	0.00554862	0.00100304	0.000196036	3.78015e-05	0	8.45059e-05	4.26148e-05	0	3.61141e-05	0	0	0.000908212	0.000766098	0.000889299	0.000124235	0	0.000358737	0	0.000419463	9.12575e-05	0	0.000680137	5.37953e-05
ASV_733	0.000555832	0.0006822	0.00013372	0	2.06577e-05	0	0.000863991	0.000568538	0.000507766	9.91267e-06	0.00025374	0.000603039	0.00063359	0.000235065	2.07581e-05	1.00462e-05	0.000858391	0.000321624	0.000472691	0.000422543	0	0.000480384	0.000528713	0.000101918	1.89766e-05	0.000570347	0.000307119	0.000226493	0.000402962	0.000151206	0.000294802	0.00101407	0	0.000539904	7.22282e-05	0.000689734	0.000641886	0.000908212	0.000161284	0.000757551	0.000310588	0.00042125	7.97194e-05	3.21079e-05	0	0.000684431	0.000180717	0.000821832	0.000268976
ASV_735	0.000115798	0.0002274	0	1.83942e-05	2.06577e-05	0	0.000190078	0.000189513	0.000149343	0	0.000172543	0.000174211	0.00027618	6.71614e-05	1.0379e-05	0	0.000126234	7.1472e-05	0.00021486	0.000105636	0	8.00641e-05	0.000111843	8.73579e-05	9.4883e-06	0.000242701	0.00026617	0.000194137	0.000206927	0.000378015	0.000655115	0.000549288	0	0.000245411	0	0.00025865	0.00026259	0.000117189	0	0.000164685	0.000962823	0.000795694	0.000398597	0	0.000483996	0.000228144	4.51794e-05	0.000170034	0
ASV_736	0.000208437	0.000157431	0.000102862	0	0	2.03068e-05	0.000259197	0.000306136	0.00020908	9.91267e-06	0.000355236	0.000321621	0.000194951	0.000402969	1.0379e-05	0.000723327	0.000403949	0.000214416	8.59439e-05	0.000316907	0	0.000120096	0.000203351	1.45596e-05	2.84649e-05	0.000242701	0.000245695	0.000204922	0.000272272	0.000113404	0.000163779	8.45059e-05	0	0.000147246	0	0.000201173	8.75299e-05	0.000234377	0.000120963	0.000164685	0.000186353	7.02083e-05	0.000199298	0	6.45328e-05	0.000319401	0.000271076	0.00031173	0.000161386
ASV_737	1.15798e-05	5.24769e-05	4.11446e-05	0.00202336	2.06577e-05	0.00211191	0	4.37337e-05	2.98686e-05	0.00310267	0	1.34009e-05	3.24918e-05	0.000134323	0.000954872	1.00462e-05	1.26234e-05	0	4.29719e-05	5.28178e-05	0.00344559	4.0032e-05	1.01676e-05	0.000771661	0.00221077	3.64051e-05	3.07119e-05	0.000129425	3.26726e-05	0	0	0	0.00166198	0	0.00155291	0	0	0	0.000967703	0.000131748	3.10588e-05	0	0	0.000674266	6.45328e-05	0	4.51794e-05	5.66781e-05	0.000268976
ASV_738	2.31597e-05	1.74923e-05	1.02862e-05	0.000404672	0	0	5.18394e-05	0	0.00020908	7.93014e-05	3.04488e-05	0	0	6.71614e-05	0.000269855	1.00462e-05	0.000290338	3.5736e-05	0	0.00047536	0.00027787	0.000840673	1.01676e-05	0.000553266	0.000426973	1.2135e-05	7.16611e-05	0.000636338	1.08909e-05	0	3.27557e-05	0.000211265	4.26148e-05	0.000392657	7.22282e-05	0	0	2.92972e-05	0.000201605	0.000131748	6.21176e-05	4.68055e-05	3.98597e-05	0.000160539	0.000580795	0.000136886	0	0.000170034	0.00107591
ASV_739	4.63193e-05	0.000174923	0.000432019	0	0.000867625	0	6.91192e-05	0.000174935	0.000238949	0	0.000294339	6.70044e-05	0.000243688	0.000335807	0	0	8.83638e-05	0.000214416	0.000300804	0.000528178	0	0.00020016	0.000274524	2.91193e-05	0	0.000279106	0.000419729	4.31416e-05	6.53452e-05	0.000453618	0.00045858	0.000549288	4.26148e-05	0.000294493	0	0.000172434	0.000204236	0.000380863	0	0.000592866	0.000279529	0.00025743	0.000358737	0	0	0.000182515	0.000135538	0.00031173	0
ASV_740	0.000625311	0.000384831	0.000102862	3.67884e-05	0	0	0.000673913	0.000641427	0.000119474	0	0.000182693	0.000603039	0.00063359	0	1.0379e-05	1.00462e-05	0.000353455	0.00100061	0.000601607	0	0	0.000160128	0.000671059	2.91193e-05	2.84649e-05	0.000691697	0.000184271	0	0.000827706	0.000718228	0.000917161	0.000126759	0	4.90822e-05	0	0.000660996	0.000758593	5.85943e-05	0	3.2937e-05	0.000621176	0.000795694	3.98597e-05	3.21079e-05	3.22664e-05	0.00104946	0.00117466	0.000113356	5.37953e-05
ASV_741	0.000358975	0.000367338	0	1.83942e-05	0.000970914	0	0.000380156	0.00034987	0.000224014	0	0.000233441	0.000241216	0.000536115	0	1.0379e-05	1.00462e-05	0.000239844	0.000250152	0.000558635	0	0	0.000280224	0.000386367	2.91193e-05	0	0.000339781	0.000174034	1.07854e-05	0.000261381	0.000302412	0.000786138	0.000253518	0	9.81643e-05	0	0.000488562	0.00017506	0.000380863	8.06419e-05	0.000164685	0.000341647	0.000444652	0.000318878	3.21079e-05	9.67992e-05	0.00150575	0.000225897	0.000141695	0
ASV_742	0.000138958	0.0004548	0.000174865	5.51826e-05	0	1.01534e-05	0.000414715	0.00062685	0.00041816	2.9738e-05	0.000710472	0.000402026	0.000406147	0.000369388	0	0.00191883	0.000277715	0.000500304	0.000128916	0.000369725	5.55741e-05	0.00060048	0.000467708	0.000145596	0	0.000485402	0.00037878	0.000118639	0.000468308	0.000189007	0.000196534	8.45059e-05	0	4.90822e-05	0	0.000287389	0.000116707	0.000468755	8.06419e-05	0.000362307	0	0	0.000159439	6.42158e-05	3.22664e-05	0.00036503	0.000451794	0.000481764	0.000107591
ASV_743	0	0.000157431	0.000164579	3.67884e-05	0	0.000203068	6.91192e-05	0.000116623	0.00031362	0.000307293	0.000345087	0.000201013	0.000162459	0.000369388	0.000124549	0	8.83638e-05	3.5736e-05	0.000128916	0.000792267	0.000194509	0.000520416	0.000274524	0.000509588	0.000123348	0.000109215	0.000307119	0.000334347	6.53452e-05	7.56029e-05	0.000196534	0.00029577	0	0.000147246	0	5.74779e-05	0	0.000117189	0.000120963	9.8811e-05	0.000465882	0.000117014	0.000558036	0	0.000290398	0.00036503	0.000225897	0.000368408	0.000322772
ASV_744	0.000358975	0.000174923	0.000226296	1.83942e-05	0.00109486	0	0.000224638	0.000145779	0.000358423	0	0.000416134	0.000227815	0.000243688	0.000100742	0	1.00462e-05	0.000315585	0.00017868	0.000257832	5.28178e-05	0	0.000120096	0	1.45596e-05	1.89766e-05	0.000279106	0.000358306	7.54977e-05	0.000206927	7.56029e-05	0.000393069	8.45059e-05	0	4.90822e-05	0	0.000229911	0.000320943	0.000292972	0	3.2937e-05	0	0.000234028	7.97194e-05	0	0.000161332	0.000136886	0.000858408	0.000255051	0
ASV_745	0.000405294	0.000244892	0.000390874	0	0.000289208	0	0.000241917	0.000233246	0.000298686	9.91267e-06	0.000466882	0.00045563	0.00027618	3.35807e-05	1.0379e-05	0	0.000605923	0.000393096	0.000343776	5.28178e-05	0	0.000240192	0.000193184	2.91193e-05	0	0.000582482	0.000276407	0.000226493	0.000522762	0.000491419	0.000393069	0.000380276	0	0.000392657	3.61141e-05	0.00025865	0.000554356	0.00020508	4.0321e-05	0.000296433	0.00108706	0.000561666	0.000159439	0	0.000129066	0.000136886	0.000180717	2.8339e-05	0
ASV_746	0.000231597	0.000157431	0	0	0	1.01534e-05	0.000380156	7.28895e-05	4.48029e-05	9.91267e-06	5.0748e-05	0.00016081	0.000259934	6.71614e-05	0	0	0.000328208	0.000142944	0.000257832	0	0	8.00641e-05	0.000183016	1.45596e-05	9.4883e-06	0.000315511	0.00011261	2.15708e-05	0.00037029	0.000604823	0.000655115	4.22529e-05	0	9.81643e-05	7.22282e-05	0.000344867	0.000525179	0.000146486	0	9.8811e-05	0.000683293	0.000819097	0.000199298	0	6.45328e-05	0.000182515	0.000135538	2.8339e-05	5.37953e-05
ASV_747	0.000220017	0.000367338	0.000144006	0.000331095	0	0	0.000224638	0.000247824	0.000462963	3.96507e-05	0.000304488	0.000174211	0.000243688	0.000268646	0.000685017	1.00462e-05	0.000227221	0.00035736	0.000257832	0.00047536	8.33611e-05	0.000360288	0.000284692	0.000349431	9.4883e-06	0.000509672	0.000348068	0.000323562	0.000185145	0.000302412	9.82672e-05	0.000464782	4.26148e-05	0.000539904	0	0.000344867	0.00017506	0.000175783	0.000120963	9.8811e-05	0.000496941	0.000117014	0.000358737	6.42158e-05	0.000161332	0.000547545	0.000180717	0.000963528	0.000161386
ASV_748	0.000243177	0.000297369	0.000236582	0	6.19732e-05	5.07671e-05	0.000155518	0.000218668	0.000283751	0	0.000213142	0.000174211	0.000146213	0.000100742	1.0379e-05	0.00123568	0.000252468	0.000250152	0.000128916	0.000105636	0.000222296	4.0032e-05	0.000223686	0.000451349	0.000170789	0.000194161	0.00015356	0.000161781	8.7127e-05	0.000378015	0.000393069	0.000633794	0	0.000147246	7.22282e-05	0.000287389	0.000204236	0.000175783	4.0321e-05	9.8811e-05	0.000372706	0.000234028	0.000159439	0	0.000290398	0.000228144	4.51794e-05	0.000141695	0.000107591
ASV_749	0.000115798	0.000419815	0.000195437	0	0.000867625	1.01534e-05	0.000708472	0.000583116	0.000552569	9.91267e-06	0.000324787	0.000522634	0.00063359	0.000201484	0	0	0.000176728	0.000464568	0.000300804	0.000105636	0	0.00020016	0.000864243	1.45596e-05	1.89766e-05	0.000485402	0.000481153	0.000161781	0.000446526	7.56029e-05	0.000196534	0.000126759	0	0.000147246	0	0.000373606	0.00017506	0.000146486	0	0.000164685	0.000124235	0.00025743	0.000159439	0	6.45328e-05	0.000228144	0.000406614	0.000141695	0
ASV_750	1.15798e-05	1.74923e-05	1.02862e-05	0.00182102	0	0.00301557	0	2.91558e-05	1.49343e-05	0.00257729	5.0748e-05	5.36035e-05	1.62459e-05	0	0.000778428	2.00924e-05	2.52468e-05	0	0	0	0.00136156	0.000120096	1.01676e-05	0.000378551	0.00102474	0	0	0.000194137	1.08909e-05	0	0	4.22529e-05	0.00136368	0.000147246	0.00184182	0	0	2.92972e-05	0.000604814	0	0	2.34028e-05	0	0.000963236	0.000193598	0	4.51794e-05	2.8339e-05	0.000376567
ASV_752	0.000115798	0.000209908	0.000154292	0	2.06577e-05	1.01534e-05	0.000241917	5.83116e-05	7.46714e-05	4.95633e-05	3.04488e-05	0.000107207	0.000178705	0.000335807	0.000176444	2.00924e-05	0.000227221	7.1472e-05	8.59439e-05	5.28178e-05	0	4.0032e-05	0.000294859	1.45596e-05	0	0.000133485	9.21357e-05	5.3927e-05	0.000206927	0.000680426	0.000425825	0.000380276	0	9.81643e-05	3.61141e-05	0.000172434	8.75299e-05	0.000527349	4.0321e-05	0.000362307	0.000993881	0.000561666	0.00127551	0	0.000258131	9.12575e-05	4.51794e-05	8.50171e-05	0
ASV_753	0.000555832	0.000507277	0.000843465	3.67884e-05	0.000227235	0	0.000345596	0.000408181	0.000507766	4.95633e-05	0.00078152	0.000495832	0.000324918	0.000201484	1.0379e-05	0	0.000403949	0.00135797	0.000558635	0.000105636	0	0.000280224	0.000843908	0.000116477	9.4883e-06	0.000740237	0.000470916	0.000150995	0.000392071	0.00026461	0.00045858	0.000338023	0	0.000196329	3.61141e-05	0.000632257	0.00035012	0.000468755	4.0321e-05	9.8811e-05	0.000496941	0.000163819	0.000438457	0	9.67992e-05	0.00141449	0.00221379	0.000255051	5.37953e-05
ASV_754	0.000104219	0.000192415	0.000360016	5.51826e-05	0.00175591	0	0.000207358	0.000189513	0.000328554	0	0.000152244	0.000201013	9.74754e-05	0.000235065	0	0	7.57404e-05	0.000107208	8.59439e-05	0.000633814	8.33611e-05	0.000880705	6.10054e-05	0.000291193	1.89766e-05	0.000230566	0.00026617	0.00028042	0	0.000491419	0.00022929	0.000887311	8.52297e-05	0.00132522	7.22282e-05	0.000459823	0.000379296	0.00348636	0.000766098	0.00411712	3.10588e-05	9.3611e-05	0.000119579	6.42158e-05	0	0.000410659	0	0.000623459	0.000430362
ASV_755	0.000104219	3.49846e-05	0	9.19709e-05	0.000846967	1.01534e-05	1.72798e-05	1.45779e-05	0.000283751	8.9214e-05	0.000243591	1.34009e-05	0	6.71614e-05	0.000197202	1.00462e-05	0.000100987	0	0	0.000369725	0.000694676	0.00140112	1.01676e-05	0.00039311	0.000550321	0	2.04746e-05	0.000409845	0	0.000151206	3.27557e-05	0.00029577	0.000724452	0.00103073	0.000830625	0	0	0.00041016	0.000725777	0.000428181	0.000465882	4.68055e-05	0.00115593	0.00154118	0.00348477	4.56288e-05	0	0.00028339	0.0011297
ASV_757	9.26387e-05	0.0002274	4.11446e-05	0	0	0	8.63991e-05	0.000306136	2.98686e-05	0	0	2.68017e-05	0.000406147	6.71614e-05	1.0379e-05	0	0.000100987	0.00035736	0.000171888	5.28178e-05	0	0.000160128	0	0	9.4883e-06	0.000206296	0	1.07854e-05	8.7127e-05	0.000642625	0.000884405	0.000253518	0	4.90822e-05	3.61141e-05	0.000402345	0.00026259	0.00020508	0	3.2937e-05	0.000900705	9.3611e-05	0.000199298	3.21079e-05	3.22664e-05	0.000501916	0.000993946	5.66781e-05	0
ASV_758	0.000104219	0.0002274	0.000257154	0.000239124	0	0	0.000691192	0.000422759	0.000298686	2.9738e-05	0.000192842	0.000536035	0.000438639	0.000235065	0	3.01386e-05	0.000290338	0.000500304	0.000515663	0.000422543	8.33611e-05	0.00040032	0.000518546	0.000232954	9.4883e-06	0.000376186	0.000235458	0.000194137	0.000359399	0.000226809	0.000262046	0.000549288	0	0.000294493	3.61141e-05	0.000201173	0.000145883	0.000234377	8.06419e-05	0.000296433	0.000652235	0.000140417	0.000119579	0	0	0.00168826	0.00072287	0.00127526	0.000322772
ASV_759	0.000289496	0.000139938	0	0	0	1.01534e-05	0.000518394	0.000568538	4.48029e-05	9.91267e-06	8.11968e-05	0.000174211	0.000406147	0	0	2.00924e-05	0.000290338	0.000285888	0.000429719	0.000158453	0	4.0032e-05	8.13405e-05	1.45596e-05	0	0.000667427	0.00011261	0.000129425	0.000609889	0.000453618	0.000294802	0.000126759	0	9.81643e-05	3.61141e-05	0.000316128	0.000554356	2.92972e-05	0	3.2937e-05	0.000372706	0.000210625	0.000159439	0	3.22664e-05	0.000273773	0.00140056	5.66781e-05	0
ASV_760	0.000405294	0.0004548	0.000216009	0	0.000991572	1.01534e-05	0.000431995	0.000408181	0.000358423	9.91267e-06	0.000568378	0.000629841	0.000503623	0.000100742	0	2.00924e-05	0.000315585	0.000643248	0.000558635	0.000211271	0	0.000160128	0.000538881	0	0	0.000279106	0.000573289	8.62831e-05	0.000609889	0.000529221	0.000556848	0.000507035	0	0.000392657	3.61141e-05	0.000431084	0.000992006	0.000703132	4.0321e-05	0.00032937	0.000652235	0.00042125	0.000318878	0	0.000129066	0.000182515	9.03587e-05	2.8339e-05	0
ASV_761	0.000243177	0.0002274	0	3.67884e-05	0.000433813	0	0.000207358	0.00027698	0.000298686	0.000257729	6.08976e-05	0.000281418	0.000146213	0.000369388	0.000643501	1.00462e-05	0.000189351	0.000428832	0.000171888	0.000158453	0.000166722	0.00060048	0.000264357	0.000189275	0	0.00012135	0.00026617	0.000312776	7.62361e-05	0.000151206	0.00022929	0.000633794	0	0.000343575	3.61141e-05	0.000172434	0.00026259	0.000468755	0.000120963	0.000559929	0.000124235	0.000117014	0.000956633	0	0.00035493	0.000273773	0.000135538	0.000821832	0.000107591
ASV_762	9.26387e-05	0.000174923	6.1717e-05	7.35767e-05	0	1.01534e-05	0.000138238	0.000116623	0.000582437	2.9738e-05	0.000131945	8.04052e-05	0.000129967	0.000369388	0.000176444	1.00462e-05	0.000138857	7.1472e-05	0	0.000633814	0.000138935	0.000920737	9.15081e-05	0.000451349	0.000303625	0.00012135	0.000102373	0.000452986	6.53452e-05	7.56029e-05	9.82672e-05	0.000338023	8.52297e-05	0.000147246	3.61141e-05	0.000114956	8.75299e-05	0.000263674	4.0321e-05	0.00032937	0.000124235	0.000163819	0.000239158	6.42158e-05	0.000290398	4.56288e-05	4.51794e-05	0.000141695	0.000322772
ASV_763	0.000347395	0.000594738	0.000113148	0	0	0	0.000276477	0.000218668	4.48029e-05	9.91267e-06	5.0748e-05	0.000254617	0.00027618	0.000100742	0	0	0.000302961	0.000214416	0.000300804	5.28178e-05	2.7787e-05	0.000120096	3.05027e-05	2.91193e-05	0	0.000327646	4.09492e-05	5.3927e-05	0.000468308	0.000718228	0.000884405	0.000507035	0	9.81643e-05	0	0.000574779	0.000846122	0.000175783	0	0.000362307	0.00130447	0.000631875	0.000438457	3.21079e-05	0	9.12575e-05	9.03587e-05	5.66781e-05	0
ASV_764	9.26387e-05	0	3.08585e-05	0.000662191	0	0.000213222	5.18394e-05	4.37337e-05	0.000268817	0.000604673	0.000152244	0	4.87377e-05	0.000503711	0.00139079	2.00924e-05	6.3117e-05	7.1472e-05	4.29719e-05	0.000369725	0.0012782	0.000240192	3.05027e-05	0.00177628	0.00480108	7.28102e-05	9.21357e-05	0.000345133	1.08909e-05	0.000113404	3.27557e-05	4.22529e-05	0.000255689	0.000196329	0.000650054	0	0	8.78915e-05	0.000201605	9.8811e-05	3.10588e-05	2.34028e-05	0.000279018	0.000642158	0.000290398	0	0	0	0.000537953
ASV_765	0.000185277	0.000192415	0.00048345	3.67884e-05	2.06577e-05	0	0.000224638	0.000233246	0.000492832	0.000138777	0.00051763	0.000107207	0.000146213	0.000235065	0.000280234	0	0.000113611	0.000214416	0.000343776	0.00047536	2.7787e-05	0.000560448	0.00033553	0.000160156	0	0.000194161	0.000522102	0.000215708	0.000152472	3.78015e-05	9.82672e-05	0.000169012	8.52297e-05	0.000147246	0	0.000114956	8.75299e-05	0.00041016	0	0.000526992	0	0.000117014	0.000199298	6.42158e-05	3.22664e-05	0.000501916	0.000542152	0.00102021	0.000376567
ASV_766	0.000150538	5.24769e-05	0.000185151	0.00432263	2.06577e-05	0.0029648	3.45596e-05	4.37337e-05	0.000686977	0.00225018	0.000740921	4.02026e-05	4.87377e-05	3.35807e-05	0.0023768	3.01386e-05	7.57404e-05	0	0	0.000105636	0.00219518	0.00040032	3.05027e-05	0.00253338	0.00191664	2.42701e-05	0.00015356	0.00067948	1.08909e-05	0	0	0	0	0	0	0	0	0	0	0	0	0	0	0	0	0	0	0	0
ASV_767	0.000301076	0.000157431	0.00013372	1.83942e-05	0	1.01534e-05	0.000431995	0.000597694	0.00031362	5.9476e-05	3.04488e-05	0.000361824	0.000584852	0.000839518	1.0379e-05	1.00462e-05	0.000391325	0.000678984	0.000515663	0.000369725	0	0.000240192	0.000406702	2.91193e-05	9.4883e-06	0.000327646	0.000307119	0.000118639	0.000675234	0.00026461	0.00022929	0.000422529	0	0.000147246	3.61141e-05	0.000718473	0.000204236	0.000439457	8.06419e-05	0.000395244	0.000217412	0.000234028	0.000239158	6.42158e-05	3.22664e-05	0.000273773	0.000813229	0.000623459	0.000215181
ASV_768	2.31597e-05	1.74923e-05	0	0.00202336	0	0.00176669	3.45596e-05	0	0	0.00199245	1.01496e-05	0	6.49836e-05	0	0.00110018	0	1.26234e-05	0	0	0	0.00202845	4.0032e-05	2.03351e-05	0.000698863	0.000967806	1.2135e-05	4.09492e-05	0.000118639	1.08909e-05	0	0	0	0.000767067	0	0.000866739	0	0	2.92972e-05	0.00040321	0	0	0	3.98597e-05	0.000385295	6.45328e-05	0	0	0	0.000322772
ASV_769	0.000138958	0.000472292	0.000288013	1.83942e-05	0	0	0.000120959	0.000233246	0.000194146	0	0.000202992	0.000201013	0.000178705	0.000201484	0.00043592	1.00462e-05	0.000239844	0.000250152	0.000515663	5.28178e-05	0.000111148	8.00641e-05	0.000447373	2.91193e-05	1.89766e-05	0.000254836	7.16611e-05	4.31416e-05	0.000141581	0.000378015	0.000294802	8.45059e-05	0	0.000196329	3.61141e-05	0.000287389	0.000291766	0.00020508	8.06419e-05	6.5874e-05	0.000217412	0.000304236	0.000239158	0	0	0.00036503	0.000225897	8.50171e-05	5.37953e-05
ASV_770	0	0	3.08585e-05	0.00150832	2.06577e-05	0.00417305	1.72798e-05	1.45779e-05	8.96057e-05	0.00160585	3.04488e-05	0	0	3.35807e-05	0.000747291	0	7.57404e-05	0	0	0	0.00175058	0.000120096	0	0.000567826	0.00124297	1.2135e-05	2.04746e-05	0.000237279	1.08909e-05	0	0	0	0.000639223	4.90822e-05	0.00126399	0	0	0	0.000645135	0	3.10588e-05	0	7.97194e-05	0.000545834	3.22664e-05	0	0	0	0.000268976
ASV_771	0.000440034	0.000594738	0.000329157	1.83942e-05	0	0	0.000414715	0.000364447	0.000403226	0	0.000365386	0.000482431	0.000389902	3.35807e-05	1.0379e-05	1.00462e-05	0.000605923	0.000428832	0.000472691	0.000211271	0	0.00020016	0.000935416	2.91193e-05	0	0.000509672	0.000286644	9.70685e-05	7.62361e-05	0.000340213	0.000425825	0.000169012	0	0.000294493	0	0.000775951	0.00035012	0.000439457	0	0.000494055	0.000186353	0.000234028	7.97194e-05	0	3.22664e-05	0.000410659	0.000451794	0.000141695	5.37953e-05
ASV_772	0.000208437	0.000262385	0.00088461	1.83942e-05	0	0	0.000345596	0.000291558	0.000134409	0	0.000121795	0.000227815	0.000146213	0.000134323	3.11371e-05	0	0.000277715	0.000321624	0.000171888	0.000316907	5.55741e-05	0.00104083	0.000152513	0.000131037	0	0.000412591	0.000184271	0.000183352	0.000359399	0.000378015	0.00022929	0.000126759	0	4.90822e-05	3.61141e-05	0.000143695	0.000204236	0.000146486	4.0321e-05	0.000296433	0.000714352	0.000210625	7.97194e-05	6.42158e-05	0.000225865	9.12575e-05	0.000135538	5.66781e-05	0.000161386
ASV_773	0.000277916	0.000472292	0.000164579	0	0	0	0.000241917	0.000262402	7.46714e-05	0	7.10472e-05	0.000402026	0.000292426	0.000134323	1.0379e-05	0	0.000340832	0.000214416	0.000343776	0.000158453	0	0	0.000315194	2.91193e-05	1.89766e-05	0.000182026	0.000245695	0.000172566	0.000272272	0.000226809	0.000360313	0.000380276	0	0.000196329	3.61141e-05	8.62168e-05	8.75299e-05	0.000175783	0	0	0.000217412	0.000514861	0.000279018	0	6.45328e-05	0.000319401	0.000406614	8.50171e-05	5.37953e-05
ASV_774	0.000254756	0.000262385	0.000257154	0.000183942	0	0	0.000259197	0.000481071	0.000433094	7.93014e-05	0.000294339	0.000388625	0.000406147	0.000201484	0	1.00462e-05	0.000176728	0.000464568	0.000472691	0.000211271	5.55741e-05	0.000280224	0.000406702	0.000101918	0	0.000327646	0.000235458	0.000183352	0.000359399	0.000151206	3.27557e-05	0.000126759	0	9.81643e-05	0	0.000114956	2.91766e-05	0.000322269	4.0321e-05	9.8811e-05	0	4.68055e-05	7.97194e-05	0	3.22664e-05	0.00123198	0.000542152	0.00138861	0.000107591
ASV_775	2.31597e-05	0.000122446	0.000113148	1.83942e-05	0	0.000152301	0.000120959	0.000131201	0.00010454	9.91267e-06	0.000172543	5.36035e-05	0.000227443	0.000100742	0	0	0.000151481	0.000285888	8.59439e-05	0	5.55741e-05	0.000120096	0.000254189	1.45596e-05	0	4.85402e-05	0.000102373	6.47124e-05	7.62361e-05	3.78015e-05	0.000131023	8.45059e-05	0	0	0	5.74779e-05	8.75299e-05	0.000234377	0	0	0	4.68055e-05	7.97194e-05	0	6.45328e-05	9.12575e-05	0.0013102	0.000113356	0
ASV_776	0.000185277	0.000209908	0.00040116	1.83942e-05	0.000309866	1.01534e-05	0.000172798	0.000291558	0.000358423	0	0.000466882	0.000120608	0.000308672	0.000436549	2.07581e-05	2.00924e-05	8.83638e-05	0.000393096	0.000429719	0.000422543	0.000138935	0.000880705	0.000132178	0.000291193	0	0.000364051	0.000358306	0.000215708	6.53452e-05	0.00026461	0.000196534	0.000338023	4.26148e-05	0.000736232	3.61141e-05	5.74779e-05	8.75299e-05	0.000292972	4.0321e-05	0.000691677	0	0.000187222	0.000318878	3.21079e-05	0.000193598	0.000684431	0.000180717	0.000680137	0.000376567
ASV_777	0.000845328	0.000349846	0.000277726	0	0	0	0.000224638	0.000247824	0.000253883	9.91267e-06	0.000456732	0.000375224	0.000487377	0.000201484	0	0	0.000277715	0.000571776	0.000730523	5.28178e-05	8.33611e-05	0.000160128	0.000538881	0	2.84649e-05	0.000448996	0.000429967	7.54977e-05	0.000413853	0.000567022	0.000491336	0.000253518	0	0.000294493	3.61141e-05	0.00120704	0.000583533	0.000292972	0	0.000164685	0.000807529	0.000444652	0.000159439	3.21079e-05	9.67992e-05	0.000319401	0.000451794	0.000198373	5.37953e-05
ASV_778	0.000301076	0.000349846	0.000164579	0	2.06577e-05	1.01534e-05	0.000328316	0.000408181	0.000119474	9.91267e-06	0.000182693	0.000388625	0.000519869	0.000100742	1.0379e-05	1.00462e-05	0.000340832	0.00053604	0.000386747	0.000105636	0	0.000120096	0.000843908	7.27982e-05	9.4883e-06	0.000436861	0.00026617	2.15708e-05	0.000304944	0.000302412	0.000327557	4.22529e-05	0	0	0	0.000402345	0.000466826	5.85943e-05	0	3.2937e-05	0.000217412	0.000397847	0.000159439	3.21079e-05	3.22664e-05	0.000638803	0.000225897	5.66781e-05	0
ASV_779	1.15798e-05	0	2.05723e-05	0.00200497	0	0.000527978	3.45596e-05	1.45779e-05	0.00010454	0.00119943	5.0748e-05	1.34009e-05	0	3.35807e-05	0.000799186	0	8.83638e-05	0	4.29719e-05	0	0.00138935	4.0032e-05	1.01676e-05	0.00106285	0.00170789	0	2.04746e-05	0.000194137	0	0	0	0.000169012	0.00136368	0.000147246	0.0025641	0	2.91766e-05	0	0.0015322	3.2937e-05	0	7.02083e-05	0.000119579	0.00234388	0.000387197	4.56288e-05	0	8.50171e-05	0.00129109
ASV_780	0.000347395	0.000332354	0.000144006	1.83942e-05	0.000227235	0	0.000328316	0.00027698	0.00010454	1.98253e-05	0.000405984	0.000321621	0.000243688	0.000335807	0	0.000642958	0.000315585	7.1472e-05	0.000429719	0.000158453	0	0.000240192	0.000427038	4.36789e-05	1.89766e-05	0.000315511	0.000317356	0.000129425	0.000479198	7.56029e-05	0.000262046	8.45059e-05	0	4.90822e-05	0	0.000459823	0.000408473	0.000146486	0	0.000164685	0.000155294	0.000187222	0.000119579	0	0	4.56288e-05	0.000180717	0.000141695	0
ASV_781	2.31597e-05	0.000104954	0.000411446	1.83942e-05	2.06577e-05	0.000203068	8.63991e-05	0.000145779	0.00010454	6.93887e-05	0.000243591	0.000107207	0.000308672	0.000100742	0	1.00462e-05	5.04936e-05	0.000250152	0.000300804	0.000264089	2.7787e-05	0.000280224	6.10054e-05	8.73579e-05	1.89766e-05	0.000327646	0.000184271	9.70685e-05	0.000272272	0.000453618	0.000393069	0.000507035	0	0.000294493	0	0.000114956	0.00026259	0.000761726	0	0.000395244	0.000310588	0.000280833	0.000438457	0	0.00035493	9.12575e-05	0.000180717	0.000170034	0
ASV_782	0.000289496	0.000612231	0	0	0	2.03068e-05	0.000466555	0.000437337	0.000328554	9.91267e-06	0.000172543	0.000603039	0.000568606	3.35807e-05	0	1.00462e-05	0.000214598	0.000643248	0.000558635	0.000105636	2.7787e-05	0.00020016	0.000508378	8.73579e-05	9.4883e-06	0.000376186	0.000204746	0.000118639	0.000261381	0.000718228	0.000556848	0.000126759	0	9.81643e-05	0	0.000632257	0.000992006	0.00061524	8.06419e-05	0.00032937	0.000372706	0.000491458	0.000119579	0	3.22664e-05	0.000684431	0.000316256	0.000170034	0
ASV_783	0.000416874	0.000279877	0.000195437	5.51826e-05	0.000371839	1.01534e-05	0.000328316	0.000204091	0.000433094	6.93887e-05	0.00077137	0.000469031	0.000259934	0.000671614	0.000166065	1.00462e-05	0.000479689	0.00053604	0.000343776	0.000211271	0.000138935	0.000480384	0.000498211	0.000101918	0.00011386	0.000315511	0.000225221	0.000992256	0.000479198	0.000302412	0.000131023	0.000253518	0	0.000343575	0	0.000114956	0.000116707	0.000146486	0.000120963	0.000197622	0.000372706	0.000608472	0.000478316	6.42158e-05	0.000935725	0.000228144	9.03587e-05	0.000198373	5.37953e-05
ASV_784	0.000266336	0.000104954	0.000318871	1.83942e-05	0	1.01534e-05	0.000570234	0.000670583	0.000119474	9.91267e-06	5.0748e-05	0.00016081	0.000519869	0	0	0	0.000454442	0.00150091	0.000730523	0.000264089	0	8.00641e-05	0.000549048	4.36789e-05	1.89766e-05	0.000764507	0.000133085	8.62831e-05	0.000424744	0.00026461	0.000393069	8.45059e-05	4.26148e-05	0	0	0.000574779	0.000408473	0.000146486	8.06419e-05	0.000263496	0.000186353	9.3611e-05	3.98597e-05	0	0	0.000273773	0.000858408	0.000141695	5.37953e-05
ASV_785	0.000416874	0.000314861	0.000576025	7.35767e-05	0	0	0.000224638	0.000291558	0.000373357	7.93014e-05	0.000456732	0.000428828	0.000227443	0.000436549	7.26533e-05	1.00462e-05	0.000378702	0.000107208	0.000386747	0.000105636	0.000166722	8.00641e-05	0.000315194	0.000232954	3.79532e-05	0.000157756	0.000368543	0.000215708	0.000261381	0.000453618	0.00045858	0.000126759	0	0.000147246	7.22282e-05	0.000201173	0.00035012	5.85943e-05	8.06419e-05	0.000164685	0.000155294	0.000210625	0.000159439	0	0.000129066	0.000228144	0.000225897	0.000226712	0.000268976
ASV_786	0.000162118	0.000244892	0	0	0	0	0.000120959	7.28895e-05	0.000134409	9.91267e-06	0.000182693	0.000201013	0.000146213	0.000167904	0	0	0.000100987	7.1472e-05	0.000386747	0.000316907	0.000111148	0	9.15081e-05	8.73579e-05	4.74415e-05	0.00012135	4.09492e-05	0.00014021	7.62361e-05	0.000340213	0.00022929	0.00029577	0	0.000490822	3.61141e-05	5.74779e-05	0.000320943	0.000146486	0	0.000164685	3.10588e-05	0.000304236	0.000199298	3.21079e-05	0.000161332	4.56288e-05	4.51794e-05	0.000170034	0.000161386
ASV_787	9.26387e-05	0.000157431	0.000329157	7.35767e-05	0.00134275	0	0.000224638	0.000102045	0.000238949	3.96507e-05	0.000172543	0.000107207	0.000113721	0.000235065	0	0	0.000151481	7.1472e-05	4.29719e-05	0.000422543	8.33611e-05	0.00020016	8.13405e-05	0.000218395	2.84649e-05	0.00014562	0.000327594	0.000161781	8.7127e-05	0.00026461	0.000196534	0.000676047	4.26148e-05	0.000343575	0	0.000114956	5.83533e-05	8.78915e-05	4.0321e-05	0.000197622	0.000310588	0.000491458	0.00123565	0.000160539	0.000516262	0	0	8.50171e-05	5.37953e-05
ASV_788	0.000104219	8.74615e-05	0.000370302	0.000294307	0	2.03068e-05	0.000172798	0.000131201	0.0005227	0.000455983	0.00100481	0.00016081	0.000129967	0.000268646	1.0379e-05	0	0.000113611	0.000107208	0.000171888	0.000158453	0.000944759	0.000840673	0.000366032	0.00109197	0.0011386	0.000218431	0.000429967	0.000431416	4.35635e-05	0.000113404	0.000294802	0.000422529	0	0.000245411	0.000288913	5.74779e-05	0.00017506	0.000146486	0.000201605	9.8811e-05	0.000310588	7.02083e-05	0.000637755	0.000224755	0.000322664	0.000501916	4.51794e-05	0.000255051	0.000376567
ASV_789	0.000289496	0.000174923	0.000195437	9.19709e-05	0	0	0.000397436	0.000408181	0.000343489	9.91267e-06	0.000111646	0.00016081	0.000324918	0.000235065	1.0379e-05	1.00462e-05	0.000340832	0.000428832	0.000515663	0.000211271	2.7787e-05	0.000160128	0.000650724	4.36789e-05	1.89766e-05	0.000485402	0.000348068	0.000150995	0.000468308	0.000302412	0.000491336	0.000211265	0	0.000147246	0	5.74779e-05	0.000116707	0.000146486	0	0.000131748	0.000341647	0.000444652	0.000239158	0	6.45328e-05	0.000182515	0.000316256	0.000340069	5.37953e-05
ASV_790	0	1.74923e-05	1.02862e-05	0.001913	0	0.00276173	3.45596e-05	2.91558e-05	5.97372e-05	0.001249	1.01496e-05	2.68017e-05	3.24918e-05	0	0.000768049	3.01386e-05	0	0	0	0	0.00125042	0.000120096	1.01676e-05	0.000757101	0.00129041	0	2.04746e-05	0	1.08909e-05	0	0	4.22529e-05	0.000724452	0	0.000397255	0	0	0	0.00040321	0	0	0	7.97194e-05	0.000417402	0.000129066	0	0	2.8339e-05	0
ASV_791	0.000347395	0.000507277	1.02862e-05	3.67884e-05	0	0	0.000362876	0.000189513	2.98686e-05	0	0	0.000522634	0.000341164	3.35807e-05	1.0379e-05	0	0.000315585	0.000321624	0.00021486	5.28178e-05	0	0.000120096	0.00033553	1.45596e-05	0	0.00012135	7.16611e-05	5.3927e-05	0.000435635	0.000491419	0.000753382	8.45059e-05	0	4.90822e-05	0	0.000373606	0.000525179	0.000117189	0	3.2937e-05	0.000652235	0.000397847	0.000159439	0	0	0	4.51794e-05	0	0
ASV_792	8.10589e-05	0.0002274	0.000339443	0	0	2.03068e-05	0.000155518	0.000204091	8.96057e-05	9.91267e-06	6.08976e-05	4.02026e-05	0.000389902	3.35807e-05	1.0379e-05	0	0.000214598	0.000428832	0.000300804	0.000211271	0	8.00641e-05	7.11729e-05	1.45596e-05	1.89766e-05	0.000473267	0.000102373	2.15708e-05	0.000740579	0.000642625	0.000884405	4.22529e-05	0	9.81643e-05	0	0.000344867	0.000554356	8.78915e-05	0	6.5874e-05	0.000528	0.000351041	7.97194e-05	0	3.22664e-05	0.000456288	0.000813229	0.000226712	0
ASV_793	0.000382135	0.000472292	0	0	2.06577e-05	0	0.000207358	0.000233246	5.97372e-05	1.98253e-05	5.0748e-05	0.000442229	0.000178705	6.71614e-05	1.0379e-05	0	0.000138857	0.000107208	0.000171888	0	0	4.0032e-05	0.000549048	2.91193e-05	2.84649e-05	0.000388321	0.000102373	3.23562e-05	0.000185145	0.000567022	0.000524092	0.000211265	4.26148e-05	0	3.61141e-05	0.000201173	0.000671063	8.78915e-05	0	0	0.000590117	0.000725486	0.000199298	0	6.45328e-05	0.000136886	4.51794e-05	5.66781e-05	0
ASV_794	0.000463193	0.000559754	0.000257154	3.67884e-05	0	0	0.000570234	0.000481071	0.000403226	0	0.000395835	0.000683445	0.000324918	0.000134323	0	1.00462e-05	0.000277715	0.000250152	0.00021486	0.000211271	0	0.000160128	0.000366032	2.91193e-05	1.89766e-05	0.000194161	0.000481153	0.000226493	0.000348508	0.000642625	0.000556848	0.00029577	0	0.000392657	0	0.000114956	0.000291766	0.000263674	4.0321e-05	0.000362307	0.000372706	0.000304236	0.000159439	3.21079e-05	0.000193598	0.00036503	0.000271076	0.000368408	0.000161386
ASV_795	0.000150538	0.000262385	0.000277726	0.00034949	0.000516444	0.000304603	0.000155518	0.000131201	0.000328554	0.000128865	0.000233441	0.000107207	0.000243688	0.000302226	0.000166065	0.00122564	0.000302961	0.000107208	0.000343776	0.000422543	0.000583528	0.00040032	0.000284692	0.000145596	0.00044595	0.000327646	0.000419729	0.000431416	0.000228708	3.78015e-05	0	0.000169012	4.26148e-05	0.000294493	0.000180571	0.000201173	5.83533e-05	0.000351566	0.000201605	0.000263496	6.21176e-05	7.02083e-05	0.000239158	6.42158e-05	0.000387197	0.000136886	0.00289148	0.000396747	0.000322772
ASV_796	0.000277916	0.000209908	0.000473163	1.83942e-05	0.000371839	1.01534e-05	0.000431995	0.000320714	0.000358423	4.95633e-05	0.000598827	0.000321621	0.000308672	0.000369388	0	1.00462e-05	0.000315585	0.000929136	0.000128916	0.000158453	0	0.000160128	0.000233854	4.36789e-05	0	0.000412591	0.000399255	8.62831e-05	0.000228708	7.56029e-05	6.55115e-05	8.45059e-05	0	4.90822e-05	0	0.00025865	0.000233413	0.000117189	4.0321e-05	0.000131748	9.31764e-05	0	0.000159439	0	6.45328e-05	0.000456288	0.00067769	0.000113356	0
ASV_797	0.000150538	0.000157431	0.000113148	7.35767e-05	0	0	0.000120959	0.000189513	7.46714e-05	0	5.0748e-05	0.000187612	0.000129967	0.000100742	0	0	0.000277715	7.1472e-05	8.59439e-05	0.000264089	2.7787e-05	4.0032e-05	0.000132178	2.91193e-05	0	0.000109215	0.000122848	9.70685e-05	3.26726e-05	0.000415816	0.000294802	0.000169012	0	0.000196329	0	0.00025865	0.000116707	0.000292972	0	0.000230559	9.31764e-05	0.000117014	0.000318878	0	0.000129066	0.000136886	0	0	0
ASV_798	0.000301076	0.000209908	0.000442305	7.35767e-05	0.00134275	0	0.000241917	0.000145779	0.00062724	0	0.000294339	0.000294819	0.000146213	0.000268646	1.0379e-05	0	0.000504936	0.000500304	0.000171888	0.000686632	0	0.000840673	0.000264357	4.36789e-05	0	0.000291241	0.000337831	0.000550055	0.000217817	0.000189007	0.000163779	0.000338023	0	0.000539904	3.61141e-05	0.000229911	0.000554356	0.00351566	8.06419e-05	0.00332664	9.31764e-05	0.000140417	0.000558036	3.21079e-05	0.000677594	9.12575e-05	9.03587e-05	0.000623459	5.37953e-05
ASV_799	0.000173698	0.000104954	0.000216009	0	0.000908941	0	8.63991e-05	0.000131201	0.00010454	1.98253e-05	4.05984e-05	5.36035e-05	8.12295e-05	0.000167904	0	0	0.000265091	3.5736e-05	0.000386747	5.28178e-05	2.7787e-05	0.000280224	0.000223686	0.000291193	0.000180278	7.28102e-05	9.21357e-05	2.15708e-05	9.80179e-05	0.000113404	0.00045858	0.00029577	0	0.000294493	7.22282e-05	8.62168e-05	0.000496003	0.000146486	0.000161284	0.000164685	0.000372706	0.00025743	0.000398597	6.42158e-05	0.000548529	0.000228144	0.000135538	2.8339e-05	5.37953e-05
ASV_800	4.63193e-05	3.49846e-05	0.000288013	1.83942e-05	0.000537101	0	1.72798e-05	7.28895e-05	0.000358423	3.96507e-05	4.05984e-05	2.68017e-05	6.49836e-05	0.00114174	0	0	7.57404e-05	7.1472e-05	4.29719e-05	0.000686632	2.7787e-05	0.00060048	1.01676e-05	2.91193e-05	9.4883e-06	0	0.000204746	0.00053927	3.26726e-05	0	0	4.22529e-05	0	4.90822e-05	0	0	0	0.000117189	8.06419e-05	3.2937e-05	0	2.34028e-05	0.000159439	6.42158e-05	0.000451729	0	0	5.66781e-05	0.000215181
ASV_801	6.9479e-05	3.49846e-05	6.1717e-05	0	0	0	3.45596e-05	1.45779e-05	8.96057e-05	0	8.11968e-05	5.36035e-05	6.49836e-05	0.000100742	0.000155686	0	0	3.5736e-05	8.59439e-05	0	0.000138935	0.00020016	1.01676e-05	0.000101918	0.000170789	4.85402e-05	6.14238e-05	0.000248064	2.17817e-05	0.000340213	0.000262046	0.000338023	4.26148e-05	0.000441739	7.22282e-05	5.74779e-05	0.000116707	0.000234377	0	0.000131748	0.000341647	0.000374444	0.000876913	0.000256863	0.00145199	4.56288e-05	0	0.000141695	0
ASV_802	0.000196857	0.000174923	0.000102862	0.000588614	0.0013221	6.09205e-05	5.18394e-05	7.28895e-05	0.000492832	0.000664149	0.000954063	8.04052e-05	0.000129967	0.000503711	0.00347698	1.00462e-05	0.000429195	7.1472e-05	0.000171888	0.000686632	0.00194509	0.000760608	1.01676e-05	0.00155788	0.00124297	3.64051e-05	0.000174034	0.000528484	0.000141581	3.78015e-05	0	8.45059e-05	4.26148e-05	0.000196329	3.61141e-05	0	0	5.85943e-05	0	0	3.10588e-05	2.34028e-05	0.000159439	6.42158e-05	0.000129066	0	0	0.000170034	5.37953e-05
ASV_803	4.63193e-05	1.74923e-05	0.000514308	3.67884e-05	0	0	3.45596e-05	2.91558e-05	0.000194146	0	0.000111646	8.04052e-05	1.62459e-05	0.00047013	0	1.00462e-05	0.000100987	7.1472e-05	8.59439e-05	0.00100354	0.00027787	0.000760608	0	0	0	8.49453e-05	9.21357e-05	0.000496128	1.08909e-05	0.000113404	9.82672e-05	0.000338023	0	0.000736232	0	0.000114956	2.91766e-05	0.000117189	4.0321e-05	0.000428181	6.21176e-05	0	0.000279018	0	0.000935725	0	0	0	0
ASV_804	0.000602152	0.0004548	0.000339443	0	0.000351182	0	0.000328316	0.00034987	0.000164277	0	0.000314638	0.000335022	0.000292426	3.35807e-05	1.0379e-05	0.0031746	0.000277715	0.000571776	0.000343776	0.000158453	2.7787e-05	0.000120096	0.000498211	0	9.4883e-06	0.000388321	0.000245695	1.07854e-05	0.000326726	0.00026461	0.000294802	0.000126759	0	0.000147246	0	0.00025865	0.00043765	0.00020508	4.0321e-05	0.000197622	3.10588e-05	0.000210625	0.000199298	0	9.67992e-05	0.000456288	0.000180717	0.00031173	0
ASV_805	0.000590572	0.000542261	0.000308585	3.67884e-05	0	0	0.000224638	0.000262402	0.000194146	0	0.000355236	0.000388625	0.000373656	0.00047013	0	0	0.000164104	0.000321624	0.000171888	0.000158453	0	0.000160128	0.000142346	7.27982e-05	1.89766e-05	0.000303376	0.000348068	0.000150995	0.000337617	0.000718228	0.000491336	0.00029577	8.52297e-05	0.000196329	3.61141e-05	0.000229911	0.00043765	0.000146486	0	3.2937e-05	0.000372706	0.000491458	0.000239158	0	9.67992e-05	9.12575e-05	0.000135538	8.50171e-05	0
ASV_806	0.000150538	0.000139938	0	0	0	0	8.63991e-05	4.37337e-05	2.98686e-05	0	0	0.000120608	3.24918e-05	0	0	0	3.78702e-05	7.1472e-05	8.59439e-05	5.28178e-05	0	4.0032e-05	6.10054e-05	0	1.89766e-05	3.64051e-05	5.11865e-05	2.15708e-05	7.62361e-05	0.000793831	0.000131023	0.000169012	0	0.000147246	0	0.000316128	2.91766e-05	5.85943e-05	0	3.2937e-05	0.000403764	9.3611e-05	0.000159439	0	0	0.000136886	0.000451794	0.000113356	0
ASV_807	3.47395e-05	5.24769e-05	0	0.000882921	0.00316063	0.00126918	1.72798e-05	5.83116e-05	0.000149343	0.000911966	0.000558228	4.02026e-05	4.87377e-05	0.000134323	0.000664259	0.00770545	1.26234e-05	3.5736e-05	0	5.28178e-05	0.000639102	0.000320256	1.01676e-05	0.00042223	0.000740087	2.42701e-05	0.00015356	0.000657909	1.08909e-05	3.78015e-05	0	4.22529e-05	8.52297e-05	4.90822e-05	0.000288913	5.74779e-05	0	2.92972e-05	0.000120963	0	0	0	0	0.000128432	9.67992e-05	9.12575e-05	0	8.50171e-05	0.000107591
ASV_808	0.000555832	0.0006822	0.000123434	1.83942e-05	0	0	0.000293757	0.000335292	8.96057e-05	6.93887e-05	0.000111646	0.000388625	0.000406147	6.71614e-05	1.0379e-05	0	0.000504936	0.000393096	0.000515663	0.000158453	0	8.00641e-05	0.000396535	5.82386e-05	1.89766e-05	0.000182026	0.000163797	6.47124e-05	0.000315835	0.000340213	0.000393069	4.22529e-05	0	0.000196329	0	0.000316128	0.00026259	0.000234377	0	0.000131748	0.000372706	0.000748888	0.000478316	0	3.22664e-05	0.000273773	0.000406614	0.000113356	0
ASV_809	0	5.24769e-05	0.000318871	7.35767e-05	0	2.03068e-05	1.72798e-05	1.45779e-05	0.000149343	0	9.13464e-05	2.68017e-05	3.24918e-05	0.000402969	0.000394404	0	1.26234e-05	3.5736e-05	0	0.000211271	0.000166722	0.000560448	0.000101676	0.000145596	0	1.2135e-05	0.000133085	0.000409845	0	0	3.27557e-05	0	4.26148e-05	4.90822e-05	7.22282e-05	0	2.91766e-05	5.85943e-05	4.0321e-05	6.5874e-05	0	0	0	0.000160539	3.22664e-05	4.56288e-05	4.51794e-05	0.000396747	0.000699338
[truncated: 30,789 more rows]
[truncated: 117 more columns]

## Sheet: Table S7
Table S7. Cell numbers of Bacteria, Bacteroidota, Gammaproteobacteria, Woeseiaceae, Planctomycetota, Desulfobacteria and Desulfobacterota as identified by CARD-FISH. The family Woeseiaceae belongs to Gammaprotobacteria, however, probe GAM42a does not target members of Woeseiaceae (1 to 2 mismatches). n.a., not analyzed.
[truncated: 62 more rows]
[truncated: 15 more columns]

## Sheet: Table S8
Table S8. Proposed substrates in surface sediment fractions during polar day and polar night.
	Polar day		Polar night
[truncated: 18 more rows]
